# Supplementary material for: Genomic arrangement of salinity tolerance QTLs in salmonids: A comparative analysis of Atlantic salmon (Salmo salar) with Arctic charr (Salvelinus alpinus) and rainbow trout (Oncorhynchus mykiss)
Source: BMC Genomics. 2012 Aug 24;13:420. doi: 10.1186/1471-2164-13-420 (PMC3480877; doi:10.1186/1471-2164-13-420)
Supplement: Additional file 5 — Marker homology among Atlantic salmon (Salmo salar) and three-spined stickleback (Gasterosteus aculeatus). [file 1471-2164-13-420-S5.xls]

## Sheet: Ssa-Gac
BLASTN; Distant Homologies;			Gasterosteus aculeatus (BROAD S1)
Marker	LG	map dis	Chromosome	bp start	E-value	%ID	Length
OMM1016	AS1	0
OmyFGT8TUF	AS1p	6.5
BHMS247/2B	AS1	6.5
Ssa-A14/1	AS1	13
OMM5188	AS1	13	Ga-XX	657549	4.8e-99	83	245
Ssa-A15/1	AS1	13
OMM1122	AS1	13
AGC/CTC565	AS1	13
HoxA11b	AS1	14.1	Ga-XX	9716854
Ssa0856BSFU	AS1	15.2
One18ASC	AS1p	18.4
Ssa0114ECIG	AS1	18.4
AAG/CAT218	AS1	18.4
ACT/CAC148	AS1	18.4
Str4INRA	AS1	19.5
Ssa0531BSFU	AS1	19.5	Ga-XX	10275361	5.4e-11	72	125
Ssa1077BSFU	AS1	24.9
One102ADFG	AS1p	24.9
BHMS216	AS1	29.2
Ssa0542BSFU	AS1	29.2
Ssa0947BSFU	AS1	31.4
Ssa0015SSFU	AS1	40.1
Ssa0247BSFU	AS1	42.3
Ssa406UoS	AS1	46.6
BHMS7.029/1A	AS1+2	0
Ssa0219BSFU	AS1+2	14.1
Ssa0691BSFU	AS1+2	15.2	Ga-IX	10429740	3.7e-08	82	89
			Ga-XI	12963334	6e-08	74	113
BHMS150	AS1+2q	15.2
CA341677	AS1+2	17.3	Ga-IX	10091928	1.8e-38	84	212
Ssa0337BSFU	AS1+2	18.4
Ssa208/2	AS1+2	23.9	Ga-IX	13782182	2.8e-09	75	129
ACT/CTG71	AS1+2	23.9
Ssa0166ECIG	AS1+2	27.1	Ga-IX	10726680	1.6e-24	83	118
CL7880	AS1+2	34.7
Ssa58	AS1+2	34.7
CL11428	AS1+2	38
BX311884	AS1+2	40.2	Ga-IX	19669762	0.02	68	129
Ssa0055BSFU	AS1+2	44.5
Ssa0183BSFU	AS1+2	44.5
Ssa202DU	AS1+2q	44.5
Ssa0181BSFU	AS1+2	44.5
Sal1UoG	AS1+2	44.5
SS12	AS1+2	46.7
Ssa0233BSFU	AS1+2	46.7	Ga-XIV	22880	0.00069	68	161
AAG/CTA236	AS1+2	57.5
AAC/CTT97	AS1+2	59.8
Ssa0299BSFU	AS2+2(Br6)	0
Ssa0134BSFU	AS2+2(Br6)	0
AGC/CTG127	AS2+2(Br6)	6.5
Ssa16NUIG	AS2	0
Ssa0020BSFU	AS2qa	13
BHMS389	AS2	15.1
SSOSL311	AS2	17.3
Ssa0198ECIG	AS2	17.3	Ga-VIII	11795983	1.2e-87	79	156
Ssa1062BSFU	AS2	19.5
Ssa0072ECIG	AS2	19.5	Ga-VIII	13109127	2.6e-18	87	108
StrA3/2	AS2	20.6
Ssa0582BSFU	AS2	21.7
Ssa0891BSFU	AS2	22.8	Ga-VIII	16563694	4.7e-21	85	142
CA358745	AS2	23.8	Ga-VIII	15992888	1.6e-81	90	152
CL24648	AS2	23.8
CA060381	AS2	23.8	Ga-VIII	15994445	6.9e-24	86	145
ACA/CTG166	AS2	27.9
OMM1009	AS2	29.2
BHMS417	AS2	29.2
SSOSL417	AS2	29.2
AGG/CTG110	AS2	29.2
Ssa0101SSFU	AS2	29.2
Clock	AS2	29.2
AGG/CTG94	AS2	29.2
Ssa0193ECIG	AS2	29.2	Ga-VIII	19063139	0.00015	75	116
ACT/CTG303	AS2	30.3
Ssa0716BSFU	AS2	30.3
Ssa1007BSFU	AS2	30.3
Ssa0597BSFU	AS2	30.3
Ssa0087BSFU	AS2	30.3
Ogo8UW	AS2	32
Ssa-A13	AS2	33.6
Ssa0141BSFU	AS2	33.6	Ga-VIII	2999496	2.4e-06	66	184
Ssa0003BSFU	AS2qb	33.6
ACT/CTC252	AS2	33.6
Ssa1086BSFU	AS2	33.6
BHMS212	AS2	34.7
Ssa0751BSFU	AS2	34.7
OMM1039	AS2	34.7
Ssa0844BSFU	AS2	34.7
Ssa0623BSFU	AS2	34.7
Ssa0824BSFU	AS2	35.8
Oke4	AS2	35.8
Ssa0859BSFU	AS2	37.9	Ga-XIX	5207756	1r-19	67	308
Ssa0673BSFU	AS2	41.8
BHMS360	AS2	43.7	Ga-XIX	12720186	5.6e-19	66	317
Ssa0095BSFU	AS2	43.7	Ga-XIX	17205501	2e-52	84	299
Ssa0614BSFU	AS2	45.5	Ga-XIX	12018883	1e-27	78	148
Ssa0623BSFU	AS2	45.5
BHMS201	AS2qb	48.3
Ssa0968BSFU	AS2	51
BHMS278	AS2	52.1
BHMS159	AS2	52.1
Ssa0026BSFU	AS2qb	52.1	Ga-XIX	18075895	3.5e-10	67	261
ACC/CTC232	AS2	52.1
Ssa0813BSFU	AS2	52.1	Ga-XIX	17837121	2.2e-16	80	126
Ssa0051ECIG	AS2	52.1	Ga-XIX	17809856	7.3e-22	75	208
Ssa0458BSFU	AS2	52.1
ACC/CAA136	AS2	54.2
Omi41TUF	AS2	55.9
BHMS292	AS2	57.5
Ssa0349BSFU	AS2	57.5
Omi85TUF	AS2	57.5
BX863380	AS2	60.7	Ga-XIX	6087345	1.4e-23	76	197
Ssa0078ECIG	AS2	60.7	Ga-XIX	6279609	1.3e-10	71	181
Ssa1009BSFU	AS2	60.7
CL13269	AS2	60.7
OMM1228	AS2	60.7
Ssa0031BSFU	AS2	65.1	Ga-XIX	6079756	2.8e-05	70	164
SS12	AS2	95.5
OMM1276	AS3	0	Ga-I	20401330	2.8e-10	64.83	236
ACC/CTC109	AS3	10.8
CL12747	AS3	10.8
BHMS367	AS3	11.9
Ssa1008BSFU-ver2	AS3	14.1
BX080510	AS3	19.5
CR374305	AS3	19.5
CL22911	AS3	23.9
BHMS185	AS3	26
Ssa0153BSFU	AS3	26
Ssa0174BSFU	AS3	26
Ssa0014ECIG	AS3	27.1	Ga-X	6519929	2.2e-18	72	164
BHMS429	AS3	28.2
Ssa1028BSFU	AS3	29.2
CL3826	AS3	29.2
Ssa0177BSFU	AS3	30.3
Ssa0518BSFU	AS3	32.2
Ssa0250ECIG	AS3	34	Ga-III	6649699	3.5e-125	79	409
SSOSL444	AS3	35.8
Ssa0980BSFU	AS3	35.8	Ga-XVII	6718977	2.8e-151	91	641
GS02	AS3	39
SSsp1606	AS3	39
ACT/CAG165	AS3	39
Ssa0768BSFU	AS3	39	Ga-III	1034131	7.2e-41	91	201
Ssa0546BSFU	AS3	39
Ssa0035BSFU	AS3	39	Ga-XVIII	790892	0.00082	68	150
ACG/CTG80	AS3	39
Ssa0210ECIG	AS3	39	Ga-III	1448824	1.1e-136	87	317
Ssa0063SSFU	AS3	39
Ssa0634BSFU	AS3	40.1
Ssa17-18SFU	AS3	40.1
ACT/CAA98	AS3	40.1
Ssa0954BSFU	AS3	42.3
Ssa1039BSFU	AS3	43.4
AAG/CAT228	AS3	43.4
Omi108TUF	AS3	52.1
Ssa0863BSFU	AS3	52.1
AGC/CAC124	AS3	52.1
OMM1190	AS3	53.1
OMM5037	AS4	0
OmyFGT1TUF	AS4	3.3
AGC/CTA368	AS4	3.3
OMM5019	AS4	3.3	Ga-XI	8440038	0.00055	81	72
Ssa0062BSFU	AS4	3.3
CA376300	AS4	3.3	Ga-XI	8848676	5e-48	77	319
BHMS376	AS4	4.3	Ga-IX	20024625	7.2e-08	70	140
Sal6UoG	AS4	4.3
OMM1002	AS4	4.3
SsaLEEI84	AS4	4.3	Ga-XI	10474521	0.015	73	71
Ots521NWFSC	AS4	5.6	Ga-III	15547317	4.5e-09	63	328
			Ga-I	449482	4.5e-09	64	329
BHMS211	AS4-q	7	Ga-XI	13103631	8.8e-17	82	108
BX890355	AS4	9.8	Ga-XI	16228212	1.3e-07	77	89
OMM1161	AS4	9.8
Ssa0754BSFU	AS4	9.8
AANAT1a	AS4	11.9
Ssa0101ECIG	AS4	14.1	Ga-XVIII	6479156	5.2e-17	71	188
Ssa0851BSFU	AS4	16.2
AAG/CAG142	AS4	26
Ssa0326BSFU	AS4	33.6
OMM1037	AS4	40.1	Ga-XI	6647177	1.7e-17	85	127
Ssa0065ECIG	AS4	40.1	Ga-XI	5501528	3.2e-09	76	152
ACA/CAC168	AS4	44.7
Ssa0058BSFU	AS4	61.7
Ssa171DU	AS4	66.2
OmyRGT30TUF	AS4	66.2
Ssa0142BSFU	AS4	78.4
Ssa0175bECIG	AS4	81.5	Ga-XVIII	15061088	3.6e-22	67	188
Ssa0890BSFU	AS4	83.6
Ssa0043BSFU	AS4-p	84.7
Ssa0103aECIG	AS4	84.7	Ga-XVIII	7357495	1.2e-113	88	143
Ssa0789BSFU	AS4	84.7
OMM1105	AS4	84.7
Ssa0376BSFU	AS4	86.9	Ga-XVIII	3478864	0.056	72	106
Ssa0074ECIG	AS4	91.2
Omy27INRA	AS4+2	0
Ssa-A12	AS4+2	8.7
ACT/CAA115	AS4+2	8.7
HSP(VMS)	AS4+2	9.7
BHMS7.017	AS-5	0
Sfo23LAV	AS-5	0
SSsp2213	AS-5	1.1
Ssa0170ECIG	AS-5	1.1	Ga-XIV	6431501	1.7e-33	76	202
AGG/CTA177	AS-5	3.2
CL68309	AS-5	5.4
ATP1B2	AS-5	7.6	Ga-VII	17874798	1.4e-58	78	215
ACA/CAC145	AS-5	7.6
Omy1009UW	AS-5	9.7
Ssa0684BSFU	AS-5	9.7	Ga-VII	17619132	5.9e-50	80	303
AGG/CAA80	AS-5	9.7
OMM1096	AS-5qb	9.7
OMM5007	AS-5	11.9
TRCARR	AS-5	12.9
Ssa0092BSFU	AS-5	12.9	Ga-VII	14003266	1.5e-29	83	185
Ssa0986BSFU	AS-5	12.9	Ga-VII	17901804	4.4e-10	82	123
SfoD75USGS	AS-5	12.9	Ga-I	4476315	3.4e-06	74	128
Ssa0240BSFU	AS-5	15.1	Ga-I	11020610	6.4e-20	76	146
			Ga-VII	16464304	3.7e-06	73	144
Ssa0224BSFU	AS-5	15.1
Ssa0241BSFU	AS-5	15.1
Ssa0941BSFU	AS-5	15.1
Ssa0732BSFU	AS-5	15.1
Ssa0015BSFU	AS-5	16.2
ACA/CTT201	AS-5	16.2
AAG/CAC80	AS-5	17.3
Ssa0738BSFU	AS-5	20.6
Ssa0987BSFU	AS-5	20.6
Ssa0826BSFU	AS-5	20.6
Ssa0008BSFU	AS-5qb	20.6	Ga-VII	22846383	1.8e-07	78	100
Ssa0987BSFU	AS-5	21.7
Ssa0679BSFU	AS-5	21.7
Ssa0827BSFU	AS-5	21.7	Ga-VII	14364325	1.2e-16	74	160
Ssa0639BSFU	AS-5	21.7
SSOSL439	AS-5	21.7
Ssa0956BSFU	AS-5	21.7
Ssa1057BSFU	AS-5	21.7
Ssa0896BSFU	AS-5	21.7	Ga-VII	14813532	4.6e-16	81	138
Ssa0338BSFU	AS-5	22.8
Ssa0944BSFU	AS-5	22.8
StrA5	AS-5	26
StrA8/1	AS-5	27.1
Ssa0866BSFU	AS-5	28.2
Ssa420UoS	AS-5	31.4
Ssa0969BSFU	AS-5	31.4
Ssa0259ECIG	AS-5	31.4	Ga-XII	5925280	0	81	411
Ssa0131aECIG	AS-5	31.4	Ga-XII	7547766	1.7e-13	71	220
Ssa0488BSFU	AS-5	31.4
Ssa20EVMS	AS-5	33.6
OMM1264	AS-5	59.7
Ssa0076SSFU	AS-5	68.4
BHMS328	AS-5	70.5	Ga-XIX	236878	4.9e-23	92	116
SSsp2201	AS-5	80.3
CL69861	AS-5	80.3
CL68800	AS-5	83.6
CA358173	AS6(Br6)	0	Ga-IX	15165486	7e-37	70	238
BHMS146	AS6(Br6)	0
AAC/CTT97	AS6(Br6)	26
CL4778	AS6	0
BHMS381	AS6	4.3
OMM5074	AS6	6.5
SS12	AS6	13
BHMS146	AS6q	19.5
BX311884	AS6	26.1	Ga-IX	19669762	0.02	68	129
Omy11INRA	AS6	30.4
Ssa0204ECIG	AS6	32.1	Ga-IX	15398542	1.3e-62	87	141
OmyFGT25TUF	AS6	33.7
BX301679	AS6	33.7	Ga-IX	15563508	3.9e-24	77	124
Ssa208/1	AS6	38	Ga-IX	13782182	2.8e-09	75	129
OtsG68UCD	AS6	40.1
Omy27DU	AS6	41.2
Omy21INRA	AS6	41.2
Ssa0049ECIG	AS6	41.2
Ssa0208BSFU	AS6	42.3
Ots208	AS6	42.3
Ssa0305BSFU	AS6	43.4
OMM5043	AS6	43.4
Ssa0468BSFU	AS6	43.4
Ssa0194BSFU	AS6	43.4
Ssa0602BSFU	AS6	43.4
Ssa0465BSFU	AS6	43.4
Ssa0260ECIG	AS6	43.4	Ga-XVII	7154907	5.7e-148	87	234
Ssa77NUIG	AS6	43.4
ACC/CAC193	AS6	45.6
Omi60TUF	AS6	45.7
cGnRH2	AS6	47.8
Ssa0484BSFU	AS6	47.8
SSsp2210	AS6	47.8
OMM1300	AS6	48.9
Ssa0098BSFU	AS6	51
Ssa0835BSFU	AS6	53.2
Omi166TUF	AS6	53.2
Ssa0187aECIG	AS6	53.2	sc		7.8e-47	82	214
Ssa0187bECIG	AS6	53.2	sc		7.8e-47	82	214
OMM1201	AS6	53.2	Ga-XVII	8052204	2.7e-20	70	283
Ssa0825BSFU	AS6	54.3	sc		1442308	85	268
Contig15927_0421	AS6	54.3
HoxC6b	AS6	54.3
Ssa0661BSFU	AS6	55.4
Ssa0385BSFU	AS6	55.4	sc		7.2e-15	65	306
Ssa0388BSFU	AS6	55.4
Ssa0359BSFU	AS6	56.5	sc		0.0006	80	71
Ssa0278BSFU	AS6	56.5
Ssa0915BSFU	AS6	56.5	sc		1e-20	82	171
Ssa0657BSFU	AS6	56.5
Ssa0554BSFU	AS6	56.5
OmyRGT35TUF	AS6	56.5	Ga-XVII	11586272	0.00042	91	49
BHMS382	AS6	56.5	Ga-VII	8636201	2.7e-07	64	277
Ssa1008BSFU	AS6	59.7
Ssa0156ECIG	AS6	64.6	Ga-XVII	9736897	1.3e-53	78	210
Ssa64/2	AS6	66.2	sc		2.2e-27	74	150
Ssa0814BSFU	AS6	66.2	Ga-XVII	9989018	2.2e-10	76	143
Ssa0202BSFU	AS6	66.2
BHMS181	AS6	72.8
BHMS471	AS6	72.8	Ga-XVII	5623820	4.8e-36	80	242
CB512520	AS6	72.8	Ga-XVII	5665037	4.6e-06	80	116
Ssa14EVMS	AS6	72.8
ACA/CAT102	AS6	72.8
ACT/CTC144	AS6	77.1
Ssa0931BSFU	AS7	0
BHMS269	AS7	6.5
BHMS117A	AS7	13
Ssa0006BSFU	AS7q	16.4
Ocl9UW	AS7	21.7
BHMS356	AS7	24.6	Ga-XIII	5971031	2.1e-12	80	109
Omy1225UW	AS7	27.5
Ssa0132BSFU	AS7	28.6
BHMS337	AS7	30.4
Ssa0189ECIG	AS7	31.7	Ga-XIV	9035523	7.1e-13	74	171
BHMS103	AS7	33
ACT/CAG125	AS7	34.4
SSsp2216	AS7	35.8	Ga-XIII	16565620	1.9e-19	86	132
BX303525	AS7	36.9	Ga-XIII	16295677	5e-12	75	138
Ssa0930BSFU	AS7	36.9	Ga-XIII	11694335	3.2e-26	87	159
SSsp2215	AS7	39
Ssa0937BSFU	AS7	39
OMM5172	AS7	39
Ssa0045BSFU	AS7	39
Ssa0983BSFU	AS7	40.1
CL9859	AS7	41.2
ACG/CAA306	AS7	43.4
BHMS313A	AS8	0
BHMS313B	AS8	0
ACA/CTT158	AS8	1.9
Ssa0134bECIG	AS8	1.9	Ga-XIII	1953822	1.5e-49	80	192
StrA3/1	AS8	7.9
Ssa-A60	AS8	11.9
Ssa401UoS	AS8	14.1
SsaLEET47	AS8	14.1
Ssa0051BSFU	AS8qa	20.6
Ssa0259BSFU	AS8	23.8
Ssa0907BSFU	AS8	24.9
Ssa0957BSFU	AS8	26	Ga-XVIII	5047814	5.2e-08	75	149
BHMS177	AS8	31.4
BHMS553	AS8	31.4
Ssa0821BSFU	AS8	31.4	Ga-XVIII	15897217	7e-08	75	133
Ssa0130ECIG	AS8	31.4	Ga-XVIII	6500234	7e-29	71	217
Ssa0578BSFU	AS8	34.7
BHMS130	AS8	34.7
Omy27INRA	AS8	36.4
BX863758	AS8	38	Ga-XII	7151455	7.7e-29	72	288
BX309199	AS8	38	Ga-XII	7152271	4.6e-10	81	85
Ssa0746BSFU	AS8	38	Ga-X	3771564	0.00016	68	193
Ssa0227BSFU	AS8	38
Ssa0301BSFU	AS8	38
Ssa0050BSFU	AS8	38
One9ASC	AS8	38
Ssa0486BSFU	AS8	40.2
Ssa0918BSFU	AS8	40.2
Ssa0770BSFU	AS8	43.4
AAC/CTA198	AS8	43.4
Omy301UoG	AS8	45.6
AGG/CTT150	AS8	45.6
Ssa0186ECIG	AS8	45.6	Ga-XII	2369560	0.0046	69	156
Ssa76	AS8	48.3
StrA8/2	AS8	52.8
StrA8/3	AS8	52.8
Ssa0970BSFU	AS8	54.6
Ssa0247ECIG	AS8	56.5	Ga-XII	10245618	2.3e-64	86	159
Ssa0217ECIG	AS8	56.5	Ga-XII	15129103	2.8e-79	77	262
Ssa0066ECIG	AS8	59.7
Ssa0048cECIG	AS8	59.7
Ssa0218ECIG	AS8	59.7	Ga-XII	10788731	5.6e-38	83	112
Ssa197DU	AS8qb	61.9
Ssa0003SSFU	AS8	61.9
Ssa12EVMS	AS8	65.1
OMM5295	AS9	0
AGC/CTA145	AS9	0
ACA/CTG112	AS9	0
Ssa0144ECIG	AS9	0
OMM5032	AS9	2.2
Omy1282INRA	AS9	2.2	Ga-VII	19430877	4.7e-49	68	452
SSsG7	AS9	3.3
Ssa132	AS9	3.3
Ssa0066BSFU	AS9qb	3.3
Ssa8EVMS	AS9	3.3
Ssa0203aECIG	AS9	8	Ga-VII	22225899	2.2e-32	92	114
Ssa0203bECIG	AS9	8
Ssa0855BSFU	AS9	9.2	Ga-VII	22241498	0.09	63	188
ACT/CTT165	AS9	13.9
Ssa0153bECIG	AS9	15.1
ACA/CAG408	AS9	15.1
Ssa1016BSFU	AS9	15.1
OMM1372	AS9	16.2
Ssa408UoS	AS9	16.2
BX076085	AS9	16.2	Ga-VII	22577745	1.7e-31	77	155
Ssa0313BSFU	AS9	17.3
Ssa0254BSFU	AS9	21.7
Ssa1014BSFU	AS9	21.7
Ssa1015BSFU	AS9	21.7
Ssa0819BSFU	AS9	21.7
Ssa0216BSFU	AS9	21.7	Ga-XIV	5698314	1.6e-29	84	185
Ssa0592BSFU	AS9	22.8
SSsp3016	AS9	26
BHMS221A	AS9	27.1
Ssa0028ECIG	AS9	27.1	Ga-XIV	2182845	1.7e-32	83	201
Omy1294INRA	AS9	27.1	Ga-XIV	8011070	1.1e-193	84	190
AAG/CTA173	AS9	27.1
Ssa0122BSFU	AS9	28.2	Ga-XI	2155211	3.1e-18	93	116
Ssa0252BSFU	AS9	28.2
Ssa0244BSFU	AS9	33.6	Ga-II	17604498	5.1e-28	83	192
BHMS162	AS9	33.6
CL16550	AS9	33.6
BHMS7.001	AS9	33.6
Ssa413UoS	AS9	36.9
BX867151	AS9	36.9	Ga-II	14580696	9.5e-15	80	100
Omi187TUF	AS9	36.9
SSOSL438	AS9	38
Ssa0091BSFU	AS9	41.2	Ga-II	10671040	1.8e-12	78	114
CL10403	AS9	46.7
Ssa16EVMS	AS9	46.7
BHMS189	AS9	54.3
Ssa0088SSFU	AS9	54.3
Ssa0243BSFU	AS9	56.4
Omi87TUF	AS9	56.4	Ga-XIX	17800322	0.00016	92	52
Ssa1052BSFU	AS9	56.4
Ssa0503BSFU	AS9	64.1
Ssa81	AS9	65.1
Ssa0021ECIG	AS9	65.1	Ga-I	27108229	9.4e-07	70	150
Ssa0395BSFU	AS9	72.7
Ssa0982BSFU	AS9qa	72.7	Ga-II	20933665	1.4e-26	72	284
Ssa0081ECIG	AS9	86.9	Ga-XV	13732529	1.1e-20	81	115
Ssa0902BSFU	AS9	86.9
AGC/CTG136	AS10	0
Ssa0346BSFU	AS10	2.1
Ssa0042BSFU	AS10	4.2
Ssa1070BSFU	AS10	8.6	Ga-XV	6759061	5.2e-44	83	277
OMM1301	AS10	13	Ga-XV	6083176	0.00085	75	92
BHMS404	AS10	14.8
Ssa412UoS	AS10	18.4
BHMS214	AS10	23.8
OMM5137	AS10	31.4	Ga-XV	3704843	3e-76	75.96	287
Ssa0812BSFU	AS10	33.4	Ga-XV	3964738	5.7e-43	80	296
Ssa0041aECIG	AS10	33.9
Ssa0119BSFU	AS10	36.3
Ssa0107ECIG	AS10	39.3	Ga-XV	4309664	3.7e-65	86	187
Ssa0420BSFU	AS10qa	41.2	Ga-XV	4763823	1.6e-06	64	362
Ssa0049SSFU	AS10	41.2
Ssa0150bECIG	AS10	41.2	sc		1.1e-31	78	136
Ssa0150aECIG	AS10	41.2	sc		1.1e-31	78	136
BHMS7.033	AS10	43.4
ACC/CAC186	AS10	43.4
Ssa0769BSFU	AS10	46.6
Ssa0806BSFU	AS10	46.6
AAG/CAG94	AS10	48.8
Ssa0126bECIG	AS10	48.8	sc		9.3e-52	80	166
Ssa0126aECIG	AS10	48.8	sc		9.3e-52	80	166
Str541INRA	AS10	51
BX881655	AS10	51	Ga-I	27643881	6.1e-24	73.94	142
AAC/CTC135	AS10	51
Ssa0416BSFU	AS10	51	Ga-XVI	7789734	0.00012	71	150
Ssa0086BSFU	AS10	51
BHMS431	AS10	51
Ssa0885BSFU	AS10	52.1
Ogo2UW	AS10	53.2	Ga-IV	3946647	1.2e-20	80	137
Ssa0804BSFU	AS10	53.2
Ssa0513BSFU	AS10	53.2
CL15589	AS10	53.2
CTAX(VMS)	AS10	53.2
BG934221	AS10	53.2	Ga-V	12199194	6.8e-22	76	171
Ssa0628BSFU	AS10	53.2
Ssa0106ECIG	AS10	53.2
Ssa10EVMS	AS10	53.2
Ssa0225BSFU	AS10	54.3
Ssa0055SSFU	AS10	56.4
BHMS330	AS10	58.6	Ga-IV	11104198	5.3e-06	78	94
One7ASC	AS10	58.6
Ssa1061BSFU	AS10	58.6
Ssa0140ECIG	AS10	58.6	Ga-IV	9405957	1.1e-48	89	159
Ssa0036ECIG	AS10	58.6
One104ADFG	AS10	61.9	Ga-IV	1452706	1.1e-41	84	185
Ssa-A33	AS10	61.9
Str85INRA	AS10	61.9
Ssa0850BSFU	AS10	61.9
Ssa0037SSFU	AS10	61.9
OmyFGT21TUF	AS10	62.9
BHMS250	AS10	70.5
BX867287	AS10	71.6	Ga-I	13294193	2.7e-31	75	189
Ssa48	AS10	71.6
Ssa0200BSFU	AS10	71.6
Ssa0599BSFU	AS10	72.6
ACA/CTT346	AS10	72.6
Ssa0208aECIG	AS10	72.6	Ga-IV	1504522	1.3e-24	78	171
Ssa0208bECIG	AS10	72.6
Ssa0499BSFU	AS10	75.4
OMM5159	AS10	79.9	Ga-I	8964065	2.4e-53	71	203
ApoAI	AS10	81.7
AGG/CTG141	AS10	81.7
Omy18DIAS	AS10	83.5	Ga-I	13817120	2.7e-09	67	206
Ssa0736BSFU	AS10	83.5
Ssa0767BSFU	AS10	83.5
Ssa0080BSFU	AS10	83.5	Ga-I	5596178	9.1e-10	77	170
CB506726	AS10	83.5
CA052244	AS10	83.5	Ga-I	903048	1.7e-07	74	144
Ssa-A34/2	AS10	83.5
CR375500	AS10	85.7	Ga-I	6802629	1.5e-77	79	296
BX866899	AS10	85.7	Ga-I	17340459	1e-39	90	198
SSOSL85	AS10qc	86.9
Ssa0815BSFU	AS10	92.3
Ssa219	AS10	92.3
Ssa17	AS10	94.4
OmyRGT30TUF	AS10	94.4
ACG/CAG309	AS10	100.9
Ssa0040ECIG	AS10	100.9	Ga-I	6373943	6.6e-50	81	281
CA050694	AS10	100.9	Ga-I	16625968	5.9e-23	83.55	152
BHMS7.005	AS10	100.9
CL18423	AS11	0
ATP1B3A	AS11	0	Ga-III	9036495
Ssa0649BSFU	AS11	0
CR373404	AS11	0	Ga-III	8470732	1.4e-25	86	122
CA350064	AS11	0	Ga-III	11151717	1.6e-17	80	110
OmyRGT32TUF	AS11	2.1
Ssa0015ECIG	AS11	2.1
Ssa0343BSFU	AS11	4.2	Ga-III	8052225	2.4e-11	82	99
OMM1272	AS11	8.6
ACC/CAA350	AS11	13
Ssa0017BSFU	AS11p	47.7
BX870052	AS11	49.9	Ga-III	2896564	2.5e-05	80	75
ACA/CTT108	AS11	49.9
Ssa0368BSFU	AS11	49.9
BHMS7.014	AS11	49.9	Ga-III	13543147	4.6e-11	69	193
Ssa0448BSFU	AS11	54.3
Ssa0062ECIG	AS11	54.3
SsaLEEI53	AS11	54.3
Ssa86	AS11q	54.3
Ssa0212BSFU	AS11	54.3
Ssa0818BSFU	AS11	54.3
Ssa417UoS	AS11	54.3
Ssa0670BSFU	AS11	54.3
CL8926	AS11	54.3
BX311224	AS11	54.3	Ga-IV	31740782	4.2e-14	81	148
Ssa15EVMS	AS11	60.8
SsaD144	AS11	67.3
OMM5063	AS11	69.5
Ssa0073BSFU	AS11	76
ACG/CAT198	AS11	76
BHMS7.053	AS11	78.2
ACT/CAG132	AS11	79.3
OMM1267	AS11	79.3	Ga-XI	6000070	0.00024	72.33	159
Ssa0144BSFU	AS11	82.5	Ga-XI	5476196	1.2e-09	76	127
Ssa0516BSFU	AS11q	82.5
BHMS184B	AS11	82.5
Omi25TUF	AS11	82.5
Ssa0516BSFU (see above)	AS11	86.9
OMM5140	AS11	89	Ga-XI	13442432	2.5e-62	65	754
Ssa0851BSFU	AS11	89
Ssa0201BSFU	AS11	89
IgM	AS11	93.4	Ga-XI	12374731
Ssa0936BSFU	AS11	93.4
Ssa0754BSFU	AS11	93.4
Ssa0137ECIG	AS11	93.4
SsaLEEI84	AS11	93	Ga-XI	10474521	0.015	73	71
OMM5184	AS11	93.4
OMM1274	AS11	93.4
OMM5019	AS11	93.4
OMM5019	AS11	95.6
Sal6UoG	AS11	102
Ssa0809BSFU	AS11	104.2
BHMS247/1A	AS12	0
Ssa-A14/2	AS12	0
Ssa-A15/2	AS12	0
AGG/CAG128	AS12	0
OMM1122	AS12	0
HoxA2b	AS12	0	Ga-XX	9733716	4.6e-108	77	318
Ssa0064BSFU	AS12	2.7
HoxA11b	AS12	2.7	Ga-XX	9716884	1.4e-76	67	537
Ssa1013BSFU	AS12	3.6
OMM5000	AS12	5.5	Ga-XX	12392325	1e-78	83	312
OmyFGT8TUF	AS12	8.6
Ssa0911BSFU	AS12	9.8	Ga-XX	8893912	3.5e-14	73	174
Ssa0063BSFU	AS12	9.8	Ga-XVIII	15065135	2.3e-07	74	139
OMM5188	AS12	9.8	Ga-XX	655008	3.1e-40	81	124
CA349040	AS12	9.8	Ga-XX	657046	1.4e-05	69	111
Ssa24EVMS	AS12	13.1
BHMS522 (same as BHMS291)	AS12	20.6
BX313262	AS12	20.6	Ga-XX	10248396	2.2e-25	73	258
BHMS291	AS12-q	20.6	Ga-XX	11372441	5.5e-34	76	147
OMM1108	AS12	20.6
Ssa0591BSFU	AS12	20.6
Ocl2UW	AS12	26.9
AAG/CAG256	AS12	26.9
Ssa0112ECIG	AS12	26.9
Omy272UoG	AS12	29.3
CA368402	AS12	30.4
Ssa0356BSFU	AS12	30.4	Ga-XX	1587296	1.3e-21	75	216
AAC/CTG193	AS12	34.8
Ssa0897BSFU	AS12	39.1
Ssa0884BSFU	AS12	40.2
Omy1006UW	AS12	43.5
Ssa0566BSFU	AS12	43.5	Ga-XX	17641997	0.04	71	105
Ssa0252ECIG	AS12	45.6	Ga-XX	11620837	2.9e-82	72	214
ATP1A3 (CA059214)	AS12	45.6	Ga-XX	11268482	7.1e-96	82	276
Ssa7EVMS	AS12	46.7
CL3014	AS12	46.7
CL25111	AS12	46.7
Ssa0333BSFU	AS12	48.9
BHMS7.029/2B	AS12	48.9
OMM1189	AS12	54.7	Ga-IV	1111040	1.2e-06	72	112
Ssa0739BSFU	AS12	57.6
Ssa0962BSFU	AS12	57.6
Ssa0060BSFU	AS12	59.4
CL28276	AS12	59.4
Ssa0837BSFU	AS12	59.4
Omy1102UW	AS12	65.2
BX317661	AS12	65.2	Ga-IV	9523097	2.7e-40	81	186
Ssa0747BSFU	AS12	68.8
BHMS272	AS12	76.1
BHMS206	AS12-p	76.1
Ssa0256BSFU	AS12	79.3
BHMS362	AS12	88	Ga-XI	1460310	9.3e-34	86	197
			Ga-IV	22857120	2.6e-32	82	209
Ssa0079bECIG	AS12	88	Ga-IV	3834994	4.7e-10	70	155
Ssa0571BSFU	AS12	90.2
Ssa74	AS12	91.3
Ssa0808BSFU	AS12	94.5
Ssa0077ECIG	AS12	103.2
OMM5174	AS12	104.3
BHMS267.1	AS12	104.3
AAC/CTC107	AS12	104.3
Ssa0588BSFU	AS13	0
CA040745	AS13	5.4	sc		1.7e-07	63	247
Ssa0129BSFU	AS13	7.6
Ssa0573BSFU	AS13	13.2
Ssa0703BSFU	AS13	20.6
CA058586	AS13	33.6	Ga-III	5190439	3.2e-09	77	122
CL17198	AS13	33.6
Ssa407UoS	AS13	38
Ssa0823BSFU	AS13	38	Ga-XXI	1681625	4.3e-42	79	292
ACC/CAC527	AS13	45.2
BHMS396	AS13	46.6
AGC/CTC97	AS13	46.6
Ssa0816BSFU	AS13	46.6
Ssa0530BSFU	AS13	46.6
Ssa0596BSFU	AS13	49.6	Ga-XXI	9700828	3.8e-18	77	162
Ssa0609BSFU	AS13qb	49.6
BHMS422B	AS13	51
BHMS422A	AS13	51
ACC/CAC301	AS13	51
ACC/CAC294	AS13	51
Ssa0190ECIG	AS13	51	Ga-XXI	10050332	1.7e-27	72	213
Ssa164	AS13	51
Ssa0322BSFU	AS13	51
BHMS288	AS13	51	Ga-VI	5184015	4.7e-11	72	155
AAC/CAC326	AS13	51
ACC/CAC260	AS13	51
Ssa0024ECIG	AS13	51	Ga-VI	6091583	8e-39	74	150
Ssa0135BSFU	AS13	55.4
Ssa0308BSFU	AS13	55.4
CL47345	AS13	55.4
HoxB5b	AS13	55.4	Ga-V	4610433
Ssa4EVMS	AS13	55.4
CB505581	AS13	55.4
Ssa0076ECIG	AS13	55.4
Ssa0001ECIG	AS13	55.4
Ssa0693BSFU	AS13	56.5	Ga-V	3739381	1.4e-16	76	210
Ssa0550BSFU	AS13	57.6	Ga-V	11680639	2.7e-23	71	192
Ssa0784BSFU	AS13	60.8
Ssa422	AS13	61.9
Ssa0853BSFU	AS13	61.9
Ssa289DU	AS13	61.9
BHMS289	AS13qb	63
AGC/CTC127	AS13	63
Ssa0916BSFU	AS13	63
Ssa0138BSFU	AS13	63
Ssa0248BSFU	AS13	68.4
Ssa0928BSFU	AS13	72.7	Ga-V	10478116	1.9e-25	77	237
Ssa5EVMS	AS14	0
Ssa0975BSFU	AS14	6.5
OMM1365	AS14	6.5
OMM1032	AS14	8.7
BX888097	AS14	9.8	Ga-XVI	12004802	8e-05	82	113
BHMS311	AS14q	9.8
Str-A22/1	AS14	9.8
Str-A22/2/1	AS14	9.8
ACT/CTG296	AS14	9.8
OMM1011	AS14	9.8	Ga-XVI	4110102	2.2e-08	81	119
Ssa0257ECIG	AS14	9.8	Ga-XVI	9933429	1.4e-89	72	376
CL8708	AS14	9.8
CL16851	AS14	13
CA061336	AS14	13	Ga-XVI	408084	0.055	69	133
Ssa0787BSFU	AS14	13
Ssa0243ECIG	AS14	13	Ga-XVI	15776369	9.7e-187	82	201
Ssa0216ECIG	AS14	13
BX913059	AS14	13	Ga-XVI	7639654	3.1e-48	80	176
BHMS111	AS14	13	Ga-XVI	11258188	1.8e-05	70	137
Ssa0234BSFU	AS14	15
Ssa0785BSFU	AS14	15
BX318599	AS14	15.4	Ga-XVI	6991832	1.3e-39	80	170
Ssa0189BSFU	AS14	15.4
Ssa0190BSFU	AS14q	15.4
Ssa0801BSFU	AS14	22.9
BHMS321	AS14	24.9
Ssa1018BSFU	AS14	24.9
Ssa1019BSFU	AS14	24.9
Omi94TUF	AS14	31.4
Ssa0932BSFU	AS14	32.5
OtsG249UCD	AS14	33.6
Ssa0402BSFU	AS14q	38.5	Ga-XXI	8032815	1.7e-09	75	118
Ssa0195BSFU	AS14	43.4
Ssa0689BSFU	AS14	47.8	Ga-XVI	4894495	0.035	86	72
Ssa0412BSFU	AS14	58.6
BHMS386	AS15	0
Ssa1037BSFU	AS15	8.3
Ssa1034BSFU	AS15	9.8
Ssa167BSFU	AS15	9.8
Ssa0168BSFU	AS15	10.8
AJ425048	AS15	10.8	Ga-X	16983	0.00036	64	187
Ssa1029BSFU	AS15	10.8
Ssa1030BSFU	AS15	10.8
Ssa1031BSFU	AS15	10.8
Ssa1033BSFU	AS15	10.8
Ssa1035BSFU	AS15	10.8
Ssa1036BSFU	AS15	10.8
Ssa1038BSFU	AS15	10.8
Ssa0165BSFU	AS15	11.9
Ssa0248ECIG	AS15	15.2	sc		6.5e-55	70	534
Ssa0984BSFU	AS15	15.2	Ga-X	5460275	2.5e-35	85	191
Ssa0166BSFU	AS15	17.4
AAG/CTG119	AS15	25
OMM5002	AS15	25	Ga-X	8235491	3.2e-71	84	212
Ssa0151BSFU	AS15	25	sc		1.4e-07	61	352
Ssa21EVMS	AS15	27.1
Ssa0978BSFU	AS15	27.1
HoxA3a	AS15	27.1	Ga-X	9866271
BHMS127	AS15	28.2
BHMS379	AS15	29.3
AAC/CAT207	AS15	31.5
Ssa0147BSFU	AS15	33.6
Ssa1067BSFU	AS15	37.9	Ga-XIX	237062	6.6e-40	81	243
Ssa0192BSFU	AS16qa	0	sc		1.9e-36	85	184
CL19368	AS16	23.8
AAC/CAC138	AS16	26
ACC/CAA263	AS16	28.2
CL17121	AS16	28.2
Ssa416UoS	AS16	30.4
Ssa0104BSFU	AS16	34.7
Ssa0727BSFU	AS16	36.9
BHMS259	AS16	39.1
BHMS359	AS16	39.1	Ga-VII	3489666	2.4e-06	72	104
Ssa0067BSFU	AS16	39.1
Ssa0119ECIG	AS16	39.1
Ssa0682BSFU	AS16	39.1
AAC/CAA193	AS16	39.1
StrA9/2	AS16	39.1
Ssa0136BSFU	AS16	39.1
Omi116TUF	AS16	39.1
OMM5014	AS16	39.1	Ga-VII	6085432	4.9e-14	75	140
Ssa0083BSFU	AS16	44.6
Ssa23EVMS	AS16	45.6
Ssa0307BSFU	AS16	45.6
ACC/CAG201	AS16	45.6
Ssa1071BSFU	AS16	45.6
StrA12/1	AS16	46.7
Ssa0231BSFU	AS16	47.8
ACG/CTA97	AS16	47.8
AGG/CTC282	AS16	50.5
OmyRGT55TUF	AS16	51.4
BHMS155	AS16	51.4
Ssa0218BSFU	AS16	53.2
ACA/CTC182	AS16	53.2
Ssa0782BSFU	AS16	53.2
BHMS176	AS16	57.6
GnRH-3B	AS16	57.6
Ssa0101BSFU	AS16	58.7	sc		2.2e-42	80	175
Ssa0184BSFU	AS16	58.7	Ga-VI	13866679	4.5e-15	85	100
Ssa0249BSFU	AS16	58.7
ACG/CAA503	AS16	59.8
Ssa0125BSFU	AS16qa	60.8
Omy1032UW	AS16	61.9
Ssa0462BSFU	AS16	61.9
Ssa0039SSFU	AS16	65.1
Ssa0760BSFU	AS16	67.3	Ga-VI	1547872	9.5e-29	75	193
BHMS277	AS16	67.3
AAC/CTG121	AS16	73.8
Ssa0419BSFU	AS16	73.8
Ssa0030BSFU	AS16	91.2
Ssa1026BSFU	AS16	93.4
Ssa0638BSFU	AS16	93.4	Ga-VI	3665956	1.3e-11	81	122
Ssa0156BSFU	AS16	95.5
ACA/CAA66	AS17	0
ACC/CTG187	AS17	0
BX881655	AS17	0	Ga-I	27643881	6.1e-24	73	142
Ssa410UoS	AS17	0
Ssa7DIAS	AS17	1.1
Ssa0344BSFU	AS17	1.1
Ssa0072BSFU	AS17	1.1
CB514591	AS17	1.1	Ga-XV	6070954	9.9e-87	75	495
Ssa0228BSFU	AS17	1.1
Ssa0681BSFU	AS17	1.1
Ssa6DIAS	AS17	1.1
Ssa87	AS17	3.5
AGG/CTA157	AS17	6
Ssa0146BSFU	AS17	8.9
BHMS281	AS17-p	10.8	Ga-XV	2521387	7.8e-07	82	80
Ssa0867BSFU	AS17	13
OMM1374	AS17	13
TC126859	AS17	13
Ssa0843BSFU	AS17	18.5
ACT/CTA279	AS17	20.6
Ssa0097BSFU	AS17	25
Ssa0102BSFU	AS17	27.2
Ssa0295BSFU	AS17	31.5
ACG/CAG170	AS17	35.9
ACG/CAG174	AS17	35.9
ACG/CAG161	AS17	35.9
Ssa0643BSFU	AS17	45.6
SalE38SFU	AS17	47.8
Ssa0522BSFU	AS17	52.2
Ssa0309BSFU	AS17	53.3
Ssa0103BSFU	AS17	54.3	Ga-VI	2305290	2.9e-16	81	164
Ssa0715BSFU	AS17	57.6
Ssa0280BSFU	AS17	58.6
AAG/CAG56	AS17	58.6
Ssa0630BSFU	AS17	60.8
Ssa0137BSFU	AS17	70.1
Ssa0319BSFU	AS17	70.1
Ssa0726BSFU	AS17	70.1
ACG/CAA272	AS17	70.1
Ssa0775BSFU	AS17	70.1
Ssa0055ECIG	AS17	74.4	Ga-VI	10585490	3.1e-10	72	155
Ssa0627BSFU	AS17	89.6
Ssa23EVMS	AS17	100.5
BX861315	AS17	104.8	Ga-V	2247697	1.3e-67	84	191
OmyRGT34TUF	AS17	104.8
Ssa0096ECIG	AS17	104.8
ACG/CTG125	AS17	107
BHMS7.028	AS17	109.1
Str-A22/2/2	AS17	109.1
Ssa0756BSFU	AS17	109.1	Ga-V	5634716	5.2e-33	79	158
Ssa0669BSFU	AS17	109.1
Ssa0583BSFU	AS17	109.1
BHMS418	AS17	109.1
Ots524NWFSC	AS17	109.1
StrA12/2	AS17	109.1
AAC/CAC219	AS17	109.1
Ssa0560BSFU	AS17	114.9	Ga-XIV	3275792	2.3e-12	78	111
BHMS414	AS17	117.9
BHMS415	AS17	117.9
Ssa0429BSFU	AS17	117.9	Ga-XIV	6282864	2.3e-18	81	714
CL8933	AS17	117.9
Ssa0659BSFU	AS17	120
Ssa0799BSFU	AS17	125.5
Ssa0601BSFU	AS17	125.5	Ga-XIV	1751494	3.8e-20	88	142
BHMS331	AS17	125.5	Ga-XIV	4980160	9.5e-06	79	97
Ssa0418BSFU	AS17	125.5	Ga-XIV	11420802	6.3e-12	68	263
Ssa0016BSFU	AS17	125.5	Ga-XIV	6864341	4.7e-08	78	122
ACA/CAA121	AS17	131.9
Ssa0164ECIG	AS17	131.9	Ga-XIV	8913548	4.2e-137	77	480
Ssa0549BSFU	AS17	131.9	Ga-XIV	796412	9.1e-28	76	187
CL9726	AS17	131.9
ACC/CTA292	AS17	141.3
Ssa0033BSFU	AS17-qb	142.8
Ssa0173BSFU	AS17	142.8
Ssa0246ECIG	AS17	142.8	Ga-XIV	14961791	3.6e-47	80	163
Ssa1005BSFU	AS17	142.8
Ssa0306BSFU	AS17	142.8
Ssa0281BSFU	AS17	145	Ga-VIII	18936771	3.8e-06	64	270
One114ADFG	AS17	146.1	Ga-VIII	16100327	4.2e-27	79	201
Ssa0002BSFU	AS17-qb	146.1	Ga-XIII	10592986	7.8e-11	71	212
Ogo3UW	AS17	146.1
OtsG83bUCD	AS17	146.1
ACG/CTA169	AS17	146.1
Ssa0111BSFU	AS17	174.2
OmyFGT16TUF	AS18	0
BHMS420	AS18	0	sc		2e-05	71	117
Ssa0082ECIG	AS18	0
CB514761	AS18	0	Ga-XIX	6411318	1.8e-24	77	169
SSsp1605	AS18	0
Ssa25EVMS	AS18	0
Ssa0357BSFU	AS18	0
Ssa0150SSFU	AS18	0
Ssa0080ECIG	AS18	0
Ssa0711BSFU	AS18	0
Ssa0361BSFU	AS18	6.4
Ssa0960BSFU	AS18	6.4
AAC/CAT231	AS18	7.9
Ssa0406BSFU	AS18	12.3	Ga-XI	27567	2.5e-18	71	248
Ssa0426BSFU	AS18	15.2
Ssa0431BSFU	AS18	15.2	Ga-VIII	5200571	8.7e-10	72	188
Ssa0328BSFU	AS18	17.3	Ga-VIII	2186247	0.00019	78	107
Ssa0631BSFU	AS18	17.3	Ga-VIII	2238046	2.5e-33	86	115
			Ga-XVI	1434358	2.2e-33	86	115
Ssa0052ECIG	AS18	23.8	Ga-VIII	3519162	0.00019	77	119
BHMS377	AS18	28.2	Ga-VIII	19114175	1e-13	70	190
Ssa0665BSFU	AS18	31.5
Ssa85DU	AS18	38
Ssa0269BSFU	AS18	38
Ssa0795BSFU	AS18	45.3
Ssa0157ECIG	AS18	47.8	sc		8.1e-22	70	279
Ssa0245ECIG	AS18	48.9	Ga-V	9677698	5.1e-162	85	261
Ssa0590BSFU	AS18	51
Ssa0966BSFU	AS18	55.3
ACG/CAG500	AS19	0
CL17236	AS19	4.3
Ssa0144SSFU	AS19	10.8
BX319411	AS19	19.5	Ga-IX	6058345	3.3e-11	76	107
AGC/CTG310	AS19	20.6
BHMS205	AS19q	20.6
AAG/CAC94	AS19	26
BX079862	AS19	27.1	Ga-VI	1655408	6.5e-51	75	180
Ssa0091ECIG	AS19	27.1	Ga-VII	19445460	1.8e-05	72	129
Ssa0777BSFU	AS19	27.1
Ssa0141ECIG	AS19	41.7
BX319411	AS19	41.7	Ga-IX	6058345	3.3e-11	76	107
Ssa0159ECIG	AS19	43.4
OMM1657	AS19	51.5
BHMS365	AS19	59.6
Ssa0158ECIG	AS19	62.9	Ga-IX	4078068	1.5e-47	79	154
Ssa0604BSFU	AS19	70.5	Ga-IX	2116980	9.1e-06	65	206
Ssa1074BSFU	AS19	75.1
Ssa0466BSFU	AS19	75.1	Ga-IX	13547282	2.6e-32	71	261
Ssa0914BSFU	AS19	78.1
BHMS241	AS20	0
Ssa0731BSFU	AS20	0	Ga-XVI	2481416	1.3e-30	83	194
Ssa0283BSFU	AS20	4.3	Ga-IV	2359600	3.4e-19	70	278
Ssa0686BSFU	AS20	9.1
Myostatin	AS20	14.1	Ga-XVI	6341546
Ssa0317BSFU	AS20	29.3	Ga-XVI	11155002	1.7e-19	81	125
HoxD9a	AS20	36.6	Ga-XVI	9813729
Ssa0494BSFU	AS20	39	Ga-XVI	9440801	9.5e-19	75	226
OMM5024	AS20	39
Ssa0109ECIG	AS20	39	Ga-XVI	9318820	1.1e-55	84	151
AAC/CTA116	AS20	42
OMM5164	AS20	49.3
Ssa0733BSFU	AS20	51
Ssa0100BSFU	AS20	53.7
Ssa47	AS20	56.4
Ssa0187BSFU	AS20	56.4
Omi29TUF	AS20	56.4
Ssa0238BSFU	AS20	56.4	Ga-XVI	3426141	4.4e-23	78	192
mMEP-2*	AS20	56.4
BHMS308	AS20	56.4
Ssa0235BSFU	AS20	56.4
Ssa20	AS20	56.4	Ga-XVI	8440646	2.8e-11	72	80
Ssa0872BSFU	AS20	56.4
Ssa0586BSFU	AS20	56.4
ACG/CTC577	AS20	57.5
Ssa0872BSFU	AS20	57.5
Ssa0244ECIG	AS20	57.5
Ssa0586BSFU	AS20	57.5
Ssa0373BSFU	AS20	59.7
Ssa0188BSFU	AS20	61.8
Ssa17EVMS	AS20	70.5
OMM1197	AS21	0	Ga-XIX	9498399	8.2e-11	72	203
Omi27TUF	AS21	0
Ssa-A45/2/1	AS21	0
ACT/CTG369	AS21	0
ACT/CTG460	AS21	0
Ssa0063cECIG	AS21	0	Ga-II	4993816	1.4e-32	73	257
BX867151	AS21	1.1	Ga-II	14580696	9.5e-15	80	100
AGC/CTA329	AS21	1.1
Omy1002UW	AS21	3.2	Ga-II	3884443	0.007	77	74
OmyRGT44TUF	AS21	5.4
Ssa1022BSFU	AS21	5.4
Ssa0800BSFU	AS21	9.7	sc		1.8e-35	72	358
Ssa0512BSFU	AS21	9.7
Ssa0279BSFU	AS21	9.7	Ga-II	10406605	1.3e-05	63	380
CL18304	AS21	13
Ssa0139ECIG	AS21	15.1	Ga-II	16304309	1.2e-16	71	212
Ssa0285BSFU	AS21	17.3
Ssa0323BSFU	AS21	17.3
Ssa0374BSFU	AS21	23.8
Ssa0680BSFU	AS21	23.8	Ga-II	5584211	1.5e-17	79	129
Ssa0019ECIG	AS21	23.8	Ga-II	8333386	7.4e-24	86	117
CL10332	AS21	26.9
Ssa0116SSFU	AS21	31.5
Ssa0735BSFU	AS21	31.5
Ssa0026ECIG	AS21	31.5	Ga-II	2325530	2.9e-21	86	170
Ssa0646BSFU	AS21+2	0
Ssa0562BSFU	AS21+2	0
Ssa0428BSFU	AS21+2	4.3
AGG/CTT167	AS21+2	4.3
OMM5102	AS22	0
BHMS232/1A	AS22	19.6
Myf5	AS22	21.7	Ga-IV	31745810	8.2e-54	74	290
BHMS561A	AS22	21.7
Ssa1010BSFU	AS22	21.7
Sal4UoG	AS22	21.7
OMM1077	AS22	25.7	Ga-IV	31697347	5e-14	79	146
BX076758	AS22	31.5	Ga-IV	22141960	1.3e-27	75	151
BHMS332	AS22	31.5
CL67680	AS22	31.5
CA045004	AS22	31.5	Ga-IV	22143560	2.4e-08	76	107
Ssa0005ECIG	AS22	31.5
CA057924	AS22	32.6	Ga-IV	22143506	0.00017	70	165
BHMS347A	AS22	35.9
Ssa0116BSFU	AS22	36.9
CA371653	AS22	36.9	Ga-II	7718622	2e-16	83	160
ATP1A1C	AS22	36.9	Ga-I	21709540	5e-54	83	136
BX879524	AS22	36.9	Ga-XVI	7523117	1.9e-23	84.62	143
Sal9UoG	AS22	38	NA
Sal16UoG	AS22	38
Ssa0104ECIG	AS22	38	Ga-scaffold_90		1.7e-58
Sal7UoG	AS22	38
BHMS304	AS22qb	38
Ssa402UoS	AS22	38
ATP1A1B	AS22	38	Ga-I	21705696
Ssa0034BSFU	AS22qb	38
ATP1B1B	AS22	38	Ga-I	26948760	8.2e-28	72	310
AGG/CAG62	AS22	38
Ssa0371BSFU	AS22	38
Ssa0130BSFU	AS22	39.1
Ssa16	AS22	40.2
BHMS173	AS22	40.2
BHMS232/2B	AS22	40.2
Ssa0329BSFU	AS22	42.4
Ssa0266BSFU	AS22	47.8
Ssa0961BSFU	AS22	50
Ssa12	AS22	52.1	Ga-II	6395526	1.3e-13	72	131
OMM5161	AS22	57.5	Ga-I	27792937	2.4e-20	84.52	155
OMM1236	AS22	57.5	Ga-VIII	18225215	4.8e-05	66	225
AAG/CTC171	AS22	60.3
Ssa0392BSFU	AS22	63
OMM5145	AS22	67.9
Ssa2EVMS	AS22	69.5
Ssa404UoS	AS22	79.3
ACG/CTC413	AS22	79.3
ACG/CTC427	AS22	79.3
Ssa0690BSFU	AS22	92.4
ACT/CTC368	AS23	0
Ssa402UoS	AS23	34.7
BHMS304	AS23	42.4
Ssa403UoS	AS23	42.4
BHMS252	AS23	42.4
BHMS219	AS23	44.6
AGC/CAA129	AS23	45.7
ACT/CAC245	AS23	45.7
Ssa0196bECIG	AS23	45.7	Ga-VIII	11375020	3.9e-17	66	215
Ssa0149ECIG	AS23	45.7
Ssa0364BSFU	AS23	45.7
CL17363	AS23	46.7
Ssa22EVMS	AS23	46.7
Ssa13EVMS	AS23	46.7
Ssa0266BSFU	AS23	46.7
Ssa0154SSFU	AS23	46.7
CA383830	AS23	46.7	Ga-I	27315473	3.2e-23	71.72	145
CA345149	AS23	46.7	Ga-XV	10357486	1.2e-67	79	219
OMM1236	AS23	46.7	Ga-VIII	18225215	4.8e-05	66.22	225
Ssa1078BSFU	AS23	46.7
Ssa1066BSFU	AS23	46.7		22946026	1.3e-32	87	180
OMM1013	AS23qb	46.7	Ga-XVI	14569118	4.4e-09	68	169
Ssa0364BSFU	AS23	46.7
BHMS7.043	AS23	46.7
AGG/CTC117	AS23	48.3
Ssa0934BSFU	AS23	48.3
Ssa0196aECIG	AS23	48.3	Ga-VIII	11375020	1.4e-16	66	215
Ssa0668BSFU	AS23	49.9
Ssa0095BSFU	AS23	51	Ga-XIX	17205501	2e-52	84	299
Ssa20.19NUIG	AS23	51
Ssa0245BSFU	AS23	51	Ga-XX	14057347	0.00012	68	158
Ssa0150BSFU	AS23	51
OMM1231	AS23	51
Ssa1020BSFU	AS23qa	51
Ssa1021BSFU	AS23	51
Ssa0923BSFU	AS23	51	Ga-XII	14467024	5.5e-05	75	112
Ssa0840BSFU	AS23	51
Ssa0123ECIG	AS23	51	Ga-VIII	1245199	5e-62	86	141
SsaF43NUIG	AS23qa	51
Ssa0029ECIG	AS23	51
Ssa0113ECIG	AS23	52.1
Ssa0710BSFU	AS23	52.1	Ga-XIX	12294323	2.2e-08	73	164
Ssa0045ECIG	AS23	52.1	Ga-II	11726598	7e-73	85	158
Ssa0250BSFU	AS23	54.3
Ssa0125ECIG	AS23	58.6	Ga-XIX	14600229	5.3e-40	84	156
Ssa0355BSFU	AS23	58.6
Ssa1080BSFU	AS23	62.9
Ssa0489BSFU	AS23	62.9
AAG/CAC123	AS23	82.5
BHMS425	AS23+2	0
Ssa0004ECIG	AS23+2	10.8
BHMS283	AS23+2	11.9
Ssa0316BSFU	AS23+2	11.9
BHMS139	AS23+2	11.9
Ssa0178BSFU	AS24+2(Br6)	0
OMM1164	AS24+2(Br6)	4.3
BHMS232/1A	AS24	0
Ssa0030ECIG	AS24	0	Ga-IV	25421305	6.1e-06	76	139
Ssa1010BSFU	AS24	4.3
BHMS161	AS24	6.5
OMM1164	AS24	19.5
Ssa0024BSFU	AS24	26
Ssa0023BSFU	AS24p	26	Ga-IV	21988782	6.8e-05	78	79
Ssa0094BSFU	AS24	28.2
Ssa0423BSFU	AS24	31.3
Ssa0874BSFU	AS24	31.3	Ga-IV	19232243	2.7e-10	77	151
ACG/CTT219	AS24	31.3
BHMS347A	AS24	36.7
ACT/CAA364	AS24	40
Ssa0268BSFU	AS24	41.7
Ssa0032BSFU	AS24p	43.4	Ga-XIX	6079756	2.8e-05	70	164
OMM1166	AS24	45.6	Ga-IV	20759078	4.2e-21	78	188
Ssa0485BSFU	AS24	47.8
Ssa0291BSFU	AS24	49.9	sc		6.3e-17	80	141
Ssa0971BSFU	AS24	52.5
Ssa0230BSFU	AS24	55.1
Ssa0919BSFU	AS24	60.4
Omy14INRA	AS24	62.9
Ssa0171aECIG	AS24	62.9
Ssa0171bECIG	AS24	62.9
Omi109TUF	AS24	64.4	Ga-VII	3040623	0.0026	84	57
Ssa0232BSFU	AS24	71.9
Ssa0284BSFU	AS24	73.4
Ssa418UoS	AS24	74.9
Ssa1042BSFU	AS24	78.2	Ga-VII	5401659	8.3e-09	73	161
Ssa1081BSFU	AS24	78.2
Ssa0926BSFU	AS24	80.3
AGC/CTA132	AS24	85.3
BX887563	AS24	90.2	sc		5e-52	87	193
BX887563	AS24	90.2	sc		5e-52	87	193
Ssa0167ECIG	AS24	90.2	sc		3e-115	87	209
Ssa-A34/1	AS24	95.6
AAG/CAG71	AS24	95.6
OMM1260	AS24	97.7
Ssa0061BSFU	AS25	0	Ga-I	13078767	2.4e-30	79	186
Ssa9	AS25qb	6.5
Ssa-A10	AS25	6.5
Omi69TUF	AS25	6.5	Ga-I	6200716	4.6e-06	93	60
OmyFGT14TUF	AS25	6.5
Omy23INRA	AS25	6.5
Ssa421	AS25	6.5
Omy1011UW	AS25	6.5
BX313739	AS25	6.5	Ga-I	6273121	3.8e-22	78	202
Ssa0938BSFU	AS25	7.6
Ssa0400BSFU	AS25	7.6
Ssa0275BSFU	AS25	7.6
Ssa0298BSFU	AS25	7.6	Ga-I	10976789	4.2e-38	80	197
Ssa0352BSFU	AS25	7.6
Ssa0047aECIG	AS25	7.6	Ga-I	903039	1.4e-09	73	153
ACG/CTG302	AS25	7.6
OMM1767	AS25	7.6
Ssa27EVMS	AS25	8.7
BHMS490	AS25	8.7	Ga-I	18639162	2.2e-05	71	132
Ssa1055BSFU	AS25	8.7
Ssa0580BSFU	AS25	8.7
Ssa0126BSFU	AS25	8.7
Ssa0662BSFU	AS25	9.7
Ssa0096BSFU	AS25	9.7
OMM1172	AS25	11.4	Ga-VII	17484830	0.00059	74	99
BHMS384	AS25	11.4
Ocl1UW	AS25	11.4
Ssa0048BSFU	AS25	13
Ssa0358BSFU	AS25	13
Ssa4DIAS	AS25	13
OmyFGT34TUF	AS25	13
ACT/CAG278	AS25	13
Ssa0375BSFU	AS25	13
Ssa0437BSFU	AS25	13
Ssa0360BSFU	AS25	13
Omy1191UW	AS25	15.2	Ga-XIII	9558853	4.9e-07	81	79
Ssa0912BSFU	AS25	15.2	Ga-XIII	14534095	7e-11	76	138
Ssa0168ECIG	AS25	17.3	Ga-XIII	14811921	8.6e-109	73	347
Ssa0757BSFU	AS25	17.3
BHMS349	AS25	26
Ssa0992BSFU	AS25	32.5
Ssa0293BSFU	AS25	33.6	Ga-XIII	10400118	1.4e-07	73	125
Ssa0993BSFU	AS25	33.6
Ssa0997BSFU	AS25	33.6
Ssa0994BSFU	AS25	33.6
Ssa1000BSFU	AS25	33.6
Ssa0667BSFU	AS25	33.6
OMM5018	AS25	43.4
SsaLEER15	AS25	44.5
Ssa0762BSFU	AS25	44.5
Ssa0730BSFU	AS25qa	46.7	Ga-XIII	6533180	7.4e-28	86	150
Ssa0348BSFU	AS25	53.2
Ssa0543BSFU	AS25	53.2	Ga-XIX	8457837	2.7e-23	77	195
Ssa0524BSFU	AS25	55.3
OMM1372	AS28(Br6)	0
CL10695	AS28(Br6)	6.5
Ssa0192ECIG	AS28(Br6)	8.6
Ssa0977BSFU	AS28+2	0
OMM1120	AS28+2	10.8
CL6600	AS28+2	13
AAG/CTT73	AS28+2	15.2
ACC/CAC231	AS28+2	15.2
Ssa0325BSFU	AS28+2	17.3
Ssa0511BSFU	AS28+2	19.5
Ssa0342BSFU	AS28+2	21.7
Ssa405UoS	AS28+2q	21.7
Omi100TUF	AS28+2	23.9
BX873441	AS28+2	27.5	Ga-VII	17717303	1.8e-50	74	245
Ssa0895BSFU	AS28+2	29.3	Ga-VII	17318302	4.5e-07	81	85
Ssa0613BSFU	AS28	0
CA372906	AS28	0	Ga-IX	8765679	7.6e-57	85	149
Ssa0192ECIG	AS28	1.1
Ssa0257BSFU	AS28	2.2
Ssa0892BSFU	AS28	8.7
AGC/CTT143	AS28	8.7
ACC/CAC172	AS28	10.8
Ssa0648BSFU	AS28	10.8
Ssa0044ECIG	AS28	10.8
Ssa6EVMS	AS28	10.8
Ssa0332BSFU	AS28	15.2
Omy17DIAS	AS28	17.3
OMM1134	AS28	21.7	Ga-IX	6357617	6.9e-08	84	94
Ssa0133BSFU	AS28p	30.4
BHMS205	AS28	41.3
Ssa0141ECIG	AS28	41.3
PACAP	AS31	0	Ga-XXI	9519809
BX075694	AS31	13	Ga-VI	7594258	5.4e-46	74	403
Ssa0127ECIG	AS31	13
Ssa-A11	AS31	15.2
Ogo4UW	AS31	15.2
Ssa0452BSFU	AS31	15.2
Ssa084BSFU	AS31	15.2
OMM1187	AS31	15.2
Ssa0052BSFU	AS31	15.2
Ssa0575BSFU	AS31	19.5
Ssa0443BSFU	AS31	26
Ssa0172ECIG	AS31	28.2	Ga-XXI	10010396	1.1e-121	86	209
Ssa0945BSFU	AS31	34.7
AGG/CTA368	AS31	39.9
OMM1087	AS31	41.2
Ssa0797BSFU	AS31	46.6
Ssa0637BSFU	AS31	48.8
Ssa0817BSFU	AS31	51
Ssa0345BSFU	AS31	51
Ssa0010BSFU	AS32	0
Ssa0567BSFU	AS32	6.5
ACC/CAG221	AS32	6.5
Ssa64/1	AS32	13	Ga-IV	32477589	0.002	67	135
ACT/CTA111	AS32	13
Ssa0111aECIG	AS32	19.5
Ssa0852BSFU	AS32	19.5
Ssa0836BSFU	AS32	19.5
Ssa0160BSFU	AS32	25.6	na
Ssa0162BSFU	AS32	25.6	na
Ssa0161BSFU	AS32	25.6	na
Ssa0163BSFU	AS32	27.1	na
Ssa0175BSFU	AS32	28.2	na
Ssa0054BSFU	AS32	29.3	Ga-XVII	5615919	0.00012	77	139
Ssa0159BSFU	AS32	29.3
Ssa26EVMS	AS32	29.3
Ssa0617BSFU	AS32	29.3
Ssa0258BSFU	AS32	29.3
Ssa0116ECIG	AS32	29.3	Ga-XVII	12155119	1.5e-28	72	198
Ssa0177ECIG	AS32	29.3	Ga-X	9027011	1.6e-53	73	223
Ssa65	AS32	30.4
Ssa1075BSFU	AS32	30.4
Ssa0163ECIG	AS32	30.4	Ga-XVII	8853912	6.3e-133	84	271
Ssa0016ECIG	AS32	30.4	Ga-XVI	16935168	16390581	71	120
Ssa0555BSFU	AS32	30.4	Ga-VII	350745	3.7e-17	70	314
Ssa0557BSFU	AS32	30.4	Ga-VIII	8693942	3.4e-06	66	215
AAC/CAT155	AS32	30.4
AGG/CTT257	AS32	30.4
Ssa419UoS	AS32	30.4	no hits
AGG/CTC360	AS32	31.4
AGC/CTG255	AS32	31.4
ACC/CAC142	AS32	31.4
Ssa0032aECIG	AS32	31.4	Ga-XVII	8668500	4.8e-15	79	160
Ssa0032bECIG (same as above)	AS32	31.4
ACT/CAG62	AS32	31.4
Ssa0958BSFU	AS32	40.2
ACA/CAA132	AS32	70.5
OMM1199	AS33	0
Ssa0868BSFU	AS33	2.2
Ssa0067ECIG	AS33	2.2	Ga-V	4639938	1.8e-13	78	166
AGG/CTG109	AS33	2.2
Ssa224	AS33q	9.4
BX073647	AS33	18.5	Ga-V	2529108	2.2e-28	73	197
OMM5149	AS33	18.5	Ga-V	1963519	8.5e-11	81	97
BX305863	AS33	19.5	Ga-V	1792528	1.1e-48	95	200
Ssa0951BSFU	AS33	33.6
Ssa0087ECIG	AS33	33.6
CA368462	AS33	34.7	Ga-V	11369120	1.2e-26	86	121
Ssa0270BSFU	AS33	36.5
Ssa0563BSFU	AS33	37.7
OtsG85UCD	AS33	43.4
BX075694	AS33	45.6	Ga-VI	7594258	5.4e-46	74	403
AAT-4*	AS33	45.6
Ssa0253aECIG	AS33	47.7	Ga-VI	6088499	1.6e-90	80	168
Ssa0099ECIG	AS33	47.7
BHMS144	AS33	47.7
OMM1090	AS33	50	Ga-VI	5585714	0.0015	80	71
