# Supplementary material for: Genomic arrangement of salinity tolerance QTLs in salmonids: A comparative analysis of Atlantic salmon (Salmo salar) with Arctic charr (Salvelinus alpinus) and rainbow trout (Oncorhynchus mykiss)
Source: BMC Genomics. 2012 Aug 24;13:420. doi: 10.1186/1471-2164-13-420 (PMC3480877; doi:10.1186/1471-2164-13-420)
Supplement: Additional file 6 — Marker homology among Arctic charr (Salvelinus alpinus) and three-spined stickleback (Gasterosteus aculeatus). [file 1471-2164-13-420-S6.xls]

## Sheet: Sal-Gac
	Map dist.		Gasterosteus aculeatus (BROAD S1)
Genetic Marker	(cM)	LG	Chromosome	bp start	E-value	%ID	Length
ACG/CAA135	0	AC1
AAG/CTC161	9.3	AC1
ACG/CTA340	20.8	AC1
OMM5074	35.4	AC1
Bactin	37.5	AC1
OMM1330	50	AC1
Omy27DU	68.7	AC1
Omi60TUF	68.7	AC1
Ssa77NUIG	81.2	AC1
BHMS409	81.2	AC1
OMM5051	81.2	AC1
cGnRH2	100	AC1
Sal16UoG	120.8	AC1
CA379795	122.9	AC1	Ga-XII	1126755	1.1e-18	83	85
		AC1	Ga-IV	32325850	4.3e-17	71	205
Ghrelin	122.9	AC1
OmyRGT35TUF	122.9	AC1	Ga-XVII	11586272	0.00042	91	49
OMM1201	122.9	AC1	Ga-XVII	8052204	2.7e-20	70	283
CB512520	131.2	AC1	Ga-XVII	5665037	4.6e-06	80	116
Ots523NWFSC	133.3	AC1
CL4778	0	AC1+2
OMM5155	0	AC1+2	Ga-IX	4789139	2.2e-31	73	186
ACG/CAG107	12.5	AC1+2
ACG/CTT310	0	AC1+4
OMM5155	10.4	AC1+4	Ga-IX	4789139	2.2e-31	73	186
BX311884	16.6	AC1+4	Ga-IX	19669762	0.02	68	129
OMM1330	18.7	AC1+4
OMM1300	0	AC1+3
OmyFGT27TUF	10.4	AC1+3
Omy21INRA	20.8	AC1+3
Ots101SSBI	0	AC3
Omi109TUF	4.2	AC3	Ga-VII	3040623	0.0026	84	57
TC112353	6.2	AC3	Ga-VII	3037554	2.8e-87	78	195
Str11INRA	18.7	AC3
SalF41SFU	20.8	AC3	Ga-IV	32339847	2e-07	79	83
CL67680	50	AC3
OMM1318	53	AC3
OmyRT7TUF	64.6	AC3
BHMS161	64.6	AC3
OMM5102	70.8	AC3
AAG/CTG128	79.2	AC3
AAG/CAC72	0	AC4
BX866899	6.4	AC4
BHMS490	8.4	AC4	Ga-I	18639162	2.2e-05	71.21	132
OmyRGT39TUF	8.4	AC4
BHMS431	16.7	AC4
TC105523	18.8	AC4	Ga-I	9800225	4e-38	86.25	160
Ots500NWFSC	18.8	AC4	Ga-I	6300837	5.3e-10	84.88	86
CA050694	18.8	AC4	Ga-I	16625968	5.9e-23	83.55	152
SSOSL32	19.1	AC4
AAG/CTC161	20.9	AC4
AAG/CAC349	29.1	AC4
OMM5175	33.4	AC4
BX881655	33.4	AC4	Ga-I	27643881	6.1e-24	73.94	142
BHMS7.033	33.4	AC4
OMM5137	48	AC4	Ga-XV	3704843	3e-76	75.96	287
			Ga-I	9588989	2.8e-22	68.27	271
MetB	0	AC4+2	Ga-XIX	19634404	1.9e-14	79.82	109
OMM1228	4.1	AC4+2
FGF6	4.1	AC4+2	Ga-XIX	19488449	4.1e-128	77	406
BHMS7.030	4.1	AC4+2
AAG/CAC124	16.6	AC4+2
ACG/CAG67	18.7	AC4+2
IGF2	0	AC4+3	Ga-XIX	13287163	3.2e-121	83	648
OmyRT8TUF	0	AC4+3
Omy6DIAS	2	AC4+3	Ga-XI	634194	0.0056	67.07	167
ACG/CTA162	14.5	AC4+3
Omi208TUF	0	AC5
TGF-B1	0	AC5	Ga-I	16572258	9.2e-44	69	319
Myostatin2	0	AC5	Ga-XVI	6343410	5.9e-192	79	555
OMM1372	2	AC5
Ots516NWFSC	2	AC5	Ga-VII	21242074	9.5e-06	72	98
OMM5295	2	AC5
Myostatin1	4.1	AC5	Ga-XVI	6343410	5.9e-192	79	555
BX076085	4.1	AC5	Ga-VII	22577745	1.7e-37	77	155
Omi179TUF	4.1	AC5
Ots517NWFSC	12.5	AC5
OMM5295	18.2	AC5
CNE1102-996	31.2	AC5
CNE1310-998	33.3	AC5
Omy1339INRA	45.8	AC5	sc	50146	1.2e-31	75	254
BHMS7.001	45.8	AC5
One8ASC	0	AC6
AAG/CTG224	14.5	AC6
BX320910	0	AC6+2	Ga-IV	9229272	2.4e-06	67	159
BHMS206	6.2	AC6+2
BHMS272	6.2	AC6+2
Ots501NWFSC	16.1	AC6+2
CA375845	27	AC6+2
Omy1006UW	27	AC6+2
CA378164	39.5	AC6+2	Ga-IV	16714421	1.5e-10	81	111
BX313262	48.5	AC6+2
BHMS7.036	0	AC7
Omy325UoG	0	AC7
OMM5132	1	AC7	Ga-XII	12800252	5.3e-45	76	209
Omy301UoG	3.1	AC7
OmyRGT39TUF	3.3	AC7
OMM3075	4.1	AC7
OMM3072	4.1	AC7
Omy10INRA	4.1	AC7
BX073974	7.2	AC7	Ga-XII	9694285	6e-31	86	115
BX302949	8.8	AC7
Ots3BML	15.6	AC7
BX309199	21.8	AC7	Ga-XII	7152271	4.6e-10	81	85
BX863758	21.8	AC7	Ga-XII	7151455	7.7e-29	72	288
Omy1102UW	0	AC8
One7ASC	4.1	AC8
BHMS330	10.4	AC8	Ga-IV	11104198	5.3e-06	78	94
Str85INRA	12.5	AC8
Ots2BML	14.5	AC8
AAG/CAA84	14.6	AC8
Omy1002UW	27.1	AC8	Ga-II	3884443	0.007	77	74
SsaR15LEE	27.1	AC8
CA368462	33.3	AC8	Ga-V	11369120	1.2e-26	86	121
OMM5149	39.5	AC8	Ga-V	1963519	8.5e-11	81	97
OMM1220	39.5	AC8
OMM1775	41.7	AC8
OMM1360	54.2	AC8	Ga-V	6240513	5.8e-05	83	61
BX305863	54.2	AC8	Ga-V	1792528	1.1e-48	95	200
BX073647	60.4	AC8	Ga-V	2529108	2.2e-28	73	197
OmyRGT6TUF	67.65	AC8
OMM1556	70.8	AC8
BG934221	72.9	AC8	Ga-V	12199194	6.8e-22	76	171
Omi26TUF	0	AC8+2
OMM5061	8.3	AC8+2
OMM1429	25	AC8+2
Omy26INRA	0	AC8+3
Str85INRA	14.5	AC8+3
BX080247	0	AC9
Ssa14DU	2	AC9
Ssa0072BSFU	0	AC9+2
BX881655	0	AC9+2	Ga-I	27643881	6.1e-24	73.94	142
OMM3067	0	AC9+2
OMM5182	0	AC9+2
OMM1374	2	AC9+2
TC126859	10.4	AC9+2
BHMS272	0	AC10
Omi187TUF	2	AC10
OMM1237	2	AC10
OMM1197	4.1	AC10	Ga-XIX	9498399	8.2e-11	72	203
Omy38DU	6.2	AC10
CA054565	6.2	AC10
OMM1512	6.2	AC10
ACG/CAC153	12.5	AC10
OmyRGT35TUF	0	AC11	Ga-XVII	11586272	0.00042	91	49
cGnRH2	8.3	AC11	Ga-XVII
BHMS7.011	8.3	AC11
Omy16DIAS	8.3	AC11
OMM5018	12.5	AC11
Ssa0054BSFU	12.5	AC11	Ga-XVII	5615919	0.00012	77	139
SalF56SFU	14.5	AC11
CA365390	14.5	AC11	Ga-XVII	1578941	3.5e-31	78	176
AAG/CTC226	18.7	AC11
AAG/CAG321	41.6	AC11
OMM1345	0	AC12
OMM5161	16.7	AC12	Ga-I	27792937	2.4e-20	84.52	155
OMM1236	20.8	AC12	Ga-VIII	18225215	4.8e-05	66.22	225
Ots501NWFSC	27.1	AC12
Omy77DU	37.5	AC12
Sal9UoG	43.7	AC12
CA383830	43.7	AC12	Ga-I	27315473	3.2e-23	71.72	145
BX879524	43.7	AC12	Ga-XVI	7523117	1.9e-23	84.62	143
BHMS491	0	AC13
OMM5180	0	AC13
OMM1211	2.1	AC13
TC133387	4.1	AC13	Ga-X	15361763	5.6e-09	72	170
OMM1194	4.1	AC13
amh	5.1	AC13
AAG/CAC128	16.6	AC13
ACG/CAC202	16.6	AC13
AAG/CAC158	20.8	AC13
BHMS377	39.6	AC13	Ga-VIII	19114175	1e-13	70	190
Ssa85DU	52.1	AC13
AAG/CAA110	53.1	AC13
BHMS437	54.1	AC13
OmyPuPuPyDU	54.1	AC13
OmyFGT27TUF	58.3	AC13
OMM5312	68.8	AC13	Ga-IX	2052917	4.8e-23	80	205
OMM1348	83.3	AC13	Ga-IX	3290952	8.9e-05	83	78
CL47450	89.6	AC13
OMM5017	89.6	AC13
OMM5168	89.6	AC13
OMM1413	95.8	AC13	Ga-IX	7159142	9.7e-36	81	215
OMM1174	97.9	AC13	Ga-IX	7638398	1.6e-28	80	167
ACG/CTG170	98.8	AC13
OMM1634	100	AC13
BX319411	108.3	AC13	Ga-IX	6058345	3.3e-11	76	107
BX861121	108.3	AC13	Ga-IX	6057927	5.5e-23	74	126
BX883807	108.3	AC13	Ga-IX	6059236	0.00018	77	77
OMM1412	129.1	AC13
Omy4DIAS	0	AC14
AAG/CTG97	0	AC14
Omi127TUF	10.4	AC14
OMM3095	10.4	AC14	Ga-XXI	4738103	1.3e-61	68	436
Sco19UBC	14.5	AC14
SalP61SFU	14.5	AC14
One11ASC	20.8	AC14
BHMS238	20.8	AC14
Ssa3DIAS	22.9	AC14
ACG/CAT120	39.5	AC14
SalO23SFU	0	AC15+3
BHMS217	6.2	AC15+3
OMM1237	14.5	AC15+3	Ga-II	15601384	1.9e-23	78	125
Omi187TUF	15.3	AC15+3
CA039640	16.6	AC15+3	Ga-II	22442654	7.5e-23	72	340
ACG/CTA103	27	AC15+3
ACG/CTT163	33.3	AC15+3
Omi98TUF	0	AC15
BX303525	4.1	AC15	Ga-XIII	16295677	5e-12	75	138
ACG/CAA171	12.5	AC15
OMM5013	12.7	AC15
OmyRGT2TUF	12.7	AC15
OMM5091	0	AC16
Ogo8UW	2	AC16
BX299451	2	AC16	Ga-VIII	13247408	8.3e-48	87	175
Clock	2	AC16
BHMS417	2	AC16
AAG/CTA77	2	AC16
Omy18INRA	4.1	AC16
Clock1	4.1	AC16
Ssa0087BSFU	6.2	AC16
OMM5287	0	AC17+2
OMM1308	0	AC17+2
AAG/CTT112	0	AC17+2
ACG/CTT112	0	AC17+2
OMM5133	6.2	AC17+2	Ga-XII	3894788	1.8e-42	78	134
OMM1445	12.5	AC17+2
BHMS7.036	16.6	AC17+2
OMM5321	18.7	AC17+2	Ga-XII	11374621	3.4e-09	73	115
Omy11DIAS	0	AC17
AAG/CTC172	20.8	AC17
Omi84TUF	0	AC18
OMM1238	4.1	AC18
OMM1442	4.1	AC18	Ga-V	921867	2.8e-19	81	175
OmyRGT24TUF	8.3	AC18
AAG/CTT90	20.8	AC18
BX079862	36.7	AC18	Ga-VI	1655408	6.5e-51	75	180
Yp136	36.7	AC18
SalE38SFU	40.8	AC18
AAG/CTT252	51.2	AC18
OMM5056	0	AC18+3	Ga-V	2049975	3.9e-23	73	246
BX319197	0	AC18+3	Ga-V	2049975	1.3e-16	80	137
BX073647	0	AC18+3	Ga-V	2529108	2.2e-28	73	197
CNE903-904i	0	AC19	Ga-XX	9479639	5.9e-66	91	302
BX870052	6.2	AC19	Ga-III	2896564	2.5e-05	80	75
OMM1321	14.5	AC19
BHMS411	16.6	AC19
OmyJTUF	18.7	AC19
Ssa0017BSFU	18.7	AC19
CA350064	20.8	AC19	Ga-III	11151717	1.6e-17	80	110
IGF2	22.9	AC19	Ga-XIX	13287163	3.2e-121	83	648
CL18423	22.9	AC19
Omi126TUF	22.9	AC19
OmyRGT46TUF	22.9	AC19
AAG/CTC252	39.5	AC19
AAG/CTA368	0	AC20
OMM5139	12.5	AC20	Ga-XI	13442769	9.4e-57	74	396
OMM1274	16.7	AC20
BHMS211	16.7	AC20	Ga-XI	13103631	8.8e-17	82	108
SalD100SFU	16.7	AC20
AAG/CAG245	16.7	AC20
AAG/CAA481	22.9	AC20
CA349175	24.9	AC20	Ga-XI	2164717	5.1e-09	79	107
OmyRGT30TUF	29.1	AC20
OMM1368	29.2	AC20
OMM5063	31.2	AC20
CNE596-594	31.2	AC20
OmyRGT4TUF	33.3	AC20
OMM1268	39.5	AC20	Ga-XI	14443904	1.6e-16	82	151
OMM5019	56.2	AC20	Ga-XI	8440038	0.00055	81	72
SOX92a	56.2	AC20
SOX9msA	56.2	AC20
ACG/CAA243	85.4	AC20
OMM1167	85.5	AC20
BX318599	87.5	AC20	Ga-XVI	6991832	1.3e-39	80	170
SSOSL456	87.5	AC20
CNE140	95.8	AC20	Ga-XVI	11252307	4.1e-77	97	300
CNE141	95.8	AC20	Ga-XVI	11250084	1.9e-47	98	189
OMM5024	100	AC20
OMM5146	104.1	AC20
AANAT2	150	AC20	Ga-XI	13702853
CNE589	150	AC20	Ga-XI	14179559	1.8e-138	96	533
Bactin	156.2	AC20	Ga-XI	4863732
BX890355	158.3	AC20	Ga-XI	16228212	1.3e-07	77	89
CL25555	158.3	AC20
SOX9msB	158.3	AC20
OMM5037	158.3	AC20
SOX92b	158.3	AC20
OMM5184	158.3	AC20
OMM1274	158.3	AC20
SalD100SFU	158.3	AC20
OMM5019	162.5	AC20	Ga-XI	8440038	0.00055	81	72
SOX92c	166.6	AC20
OMM5184	168.7	AC20
OMM5037	170.8	AC20
GH2	0	AC20+3
AAG/CTG316	16.6	AC20+3
CA344270	0	AC21
OMM5092	18.7	AC21
Omi70TUF	20.8	AC21
OMM5051	20.8	AC21
Omy27DU	29.1	AC21
Omi120TUF	33.3	AC21
Ots2BML	40.8	AC21
SmaBFRO1	43.4	AC21	Ga-IX	16811154	1e-18	79	153
Ots7BML	53.4	AC21
BX311884	63.8	AC21	Ga-IX	19669762	0.02	68	129
ACG/CAG450	68	AC21
ACG/CTA332	74.2	AC21
BX313739	0	AC22	Ga-I	6273121	3.8e-22	78.71	202
AAG/CAC99	0	AC22
SL	4.1	AC22
BX313739	0	AC22+2
Ssa0080BSFU	4.3	AC22+2	Ga-I	5596178	9.1e-10	77	170
AAG/CAC225	0	AC23
BX885490	16.6	AC23	Ga-XX	10248404	1.1e-27	73	250
BX313262	16.6	AC23	Ga-XX	10248396	1.8e-25	73	258
BX321659	31.2	AC23	Ga-II	640960	4.2e-103	81	608
CNE903-904	31.2	AC23
OMM1263	38.2	AC23	Ga-XX	18416295	6.2e-26	80	169
OMM5000	58.3	AC23	Ga-XX	12392325	1e-78	83	312
BHMS272	66.6	AC23
Omi135TUF	81.2	AC23
OMM1372	83.3	AC23
OmyRT16TUF	83.3	AC23
BHMS373	87.5	AC23
BX873441	87.5	AC23	Ga-VII	17717303	1.8e-50	74	245
BHMS276	93.7	AC23
Ots516NWFSC	93.7	AC23	Ga-VII	21242074	9.5e-06	72	98
PPARa	0	AC24
Omi106TUF	2	AC24
SalF41SFU	12.4	AC24	Ga-IV	32339847	2e-07	79	83
Ots510NWFSC	18.6	AC24
CA344399	33.2	AC24
IGF1	35.3	AC24	Ga-IV	32098461	2.2e-89	0	0
BHMS161	56.1	AC24
BHMS465	58.2	AC24
OmyRT7TUF	58.2	AC24
OMM1220	72.8	AC24
OMM1318i	0	AC24+2
OMM5102ii	8.8	AC24+2
BHMS490	0	AC25	Ga-I	18639162	2.2e-05	71	132
OmyRGT39TUF	4.1	AC25
BX866899	6.2	AC25	Ga-I	17340459	1e-39	90	198
Ssa0080BSFU	10.4	AC25	Ga-I	5596178	9.1e-10	77	170
SalD39SFU	39	AC25
CNE83-79	39	AC25
Omi208TUF	50	AC25
OMM1543	52	AC25
BX079862	56	AC25
CL8986	62.5	AC25
OMM1442	66.6	AC25	Ga-V	921867	2.8e-19	81	175
GnRH-3B	68.7	AC25
Str7INRA	72.9	AC25
OmyRGT55TUF	72.9	AC25
OMM1184	74.9	AC25
ACG/CTC65	93.7	AC25
OMM1804	0	AC26
SalD25SFU	6.2	AC26
One10ASC	16.7	AC26
OMM1231	20.8	AC26
OMM1302	20.8	AC26
OMM1205	20.8	AC26
OMM5147	20.8	AC26
SsaF43NUIG	22.9	AC26
Cocl3LAV	22.9	AC26
AAG/CAA241	31.2	AC26
OMM1804	0	AC26+2
OMM1231	0	AC26+2
Ogo4UW	0	AC27
BHMS417	10.4	AC27
BX879524	0	AC27+2	Ga-XVI	7523117	1.9e-23	84.62	143
CA383830	6.2	AC27+2	Ga-I	27315473	3.2e-23	71.72	145
CA345149	22.9	AC27+2	Ga-XV	10357486	1.2e-67	79	219
PACAP	0	AC27+3
OmyFGT19TUF	2	AC27+3
BHMS331	0	AC28	Ga-XIV	4980160	9.5e-06	79	97
ACG/CTA218	0	AC28
Omi34TUF	10.4	AC28
ACG/CTG82	10.4	AC28
OMM1825	11.6	AC28
lysozymeA	20	AC28
OMM1558	24.1	AC28	Ga-XIV	14622592	2.5e-13	69	184
Ssa0033BSFU	26.2	AC28
Ssa0033BSFU	28.3	AC28
lysozymeB	32.5	AC28
OMM1307	45	AC28
OMM1459	59.6	AC28
OMM1579	59.6	AC28	Ga-XVIII	3480374	1.4e-05	72	111
OmyRT8TUF	59.6	AC28
BHMS130	61.6	AC28
ACG/CAT60	70	AC28
BHMS429	0	AC30
OMM3015	0	AC30	sc		0.00017	75	95
AAG/CAC315	12.5	AC30
AAG/CTA102	12.5	AC30
AAG/CTG196	20.8	AC30
OMM5124	0	AC31	Ga-X	9089788	6.1e-07	71	166
OMM1290	2	AC31	Ga-X	10673851	7.5e-07	83	73
ACG/CTG204	12.5	AC31
ACG/CTG205	18.7	AC31
OMM1276	0	AC32	Ga-I	20401330	2.8e-10	64.83	236
OMM1329	12.5	AC32	Ga-III	12169508	1.8e-29	78.29	152
OMM5176	12.5	AC32	Ga-III	9964058	2.5e-28	67.87	305
BX870052	12.5	AC32	Ga-III	2896564	2.5e-05	80	75
OMM1178	14.5	AC32	Ga-III	12160508	7.1e-23	78.29	152
AAG/CAC255	14.5	AC32
BHMS7.020	22.6	AC32
OMM1207	32.4	AC32
OMM5325	43.4	AC32	Ga-III	9272877	0.006	67.74	155
Ocl1UW	0	AC33
BHMS540.1	0	AC33
AAG/CTA397	12.5	AC33
OMM1210	0	AC34
OMM5312	8.3	AC34	Ga-IX	2052917	4.8e-23	80	205
AAG/CTT303	29.1	AC34
OMM1657	45.8	AC34
OMM1634	45.8	AC34
OMM5017	56.2	AC34
OMM5168	56.2	AC34
OMM1657	56.2	AC34
CL47450	56.2	AC34
OMM1412	56.2	AC34
BX319411	75.8	AC34	Ga-IX	6058345	3.3e-11	76	107
BX883807	75.8	AC34	Ga-IX	6059236	0.00018	77	77
BX861121	77.9	AC34	Ga-IX	6057927	5.5e-23	74	126
OMM1364	0	AC35	Ga-XX	14623666	2.4e-43	82	186
OMM5142	14.5	AC35	Ga-XX	12824061	7.1e-60	72	255
CNE903-904	14.5	AC35
Ots526NWFSC	14.5	AC35	Ga-XX	10517914	2.8e-15	83	111
AAG/CAA176	14.5	AC35
OMM1263	16.6	AC35	Ga-XX	18416295	6.2e-26	80	169
OMM5000	16.6	AC35	Ga-XX	12392325	1e-78	83	312
ACG/CTG444	0	AC36
AAG/CAT165	6.2	AC36
Sal5UoG	14.5	AC36
Omi50TUF	16.6	AC36	Ga-XVI	3178188	1.5e-34	94	159
CA061336	33.3	AC36	Ga-XVI	408084	0.055	69	133
CA359625	33.3	AC36	sc
BX913059	33.3	AC36	Ga-XVI	7639654	3.1e-48	80	176
ACG/CAA78	41.6	AC36
AAG/CAG59	45.8	AC36
OMM5014	0	AC37	Ga-VII	6085432	4.9e-14	75	140
Omy1090UW	10.4	AC37	Ga-VII	16921927	3.1e-05	67	155
OMM5179	12.5	AC37
Omi186TUF	12.5	AC37
BX310634	14.5	AC37
OMM1270	16.6	AC37
AAG/CTA219	26.4	AC37
ACG/CTG356	29.1	AC37
AAG/CTA240	45.8	AC37
Myostatin3	0	AC39
OMM5236	4.1	AC39	Ga-XIII	2632578	3.4e-41	88	187
OmyRGT2TUF	10.4	AC39
OMM5289	10.4	AC39	Ga-XIII	1557885	1.4e-12	77	135
Omi30TUF	10.4	AC39	Ga-XIII	5730942	6.8e-09	81	79
OMM5007	0	AC43
Cry5	6.2	AC43
OMM5008	6.2	AC43
OMM5219	6.2	AC43
Clock3	6.2	AC43	Ga-IX	489361
OMM1379	8.3	AC43
Sfo23LAV	18.7	AC43
