# Supplementary material for: Genomic arrangement of salinity tolerance QTLs in salmonids: A comparative analysis of Atlantic salmon (Salmo salar) with Arctic charr (Salvelinus alpinus) and rainbow trout (Oncorhynchus mykiss)
Source: BMC Genomics. 2012 Aug 24;13:420. doi: 10.1186/1471-2164-13-420 (PMC3480877; doi:10.1186/1471-2164-13-420)
Supplement: Additional file 7 — Marker homology among rainbow trout (Oncorhynchus mykiss) and three-spined stickleback (Gasterosteus aculeatus). [file 1471-2164-13-420-S7.xls]

## Sheet: Omy-Gac
				Gasterosteus aculeatus (BROAD S1)
marker	LG	map dis	Arm	Chromosome	bp start	E-value	%ID	Length
BHMS221A	RT1	0
OmyFGT19TUF	RT1	2.2
AGG/CTG184	RT1	4.5
CL16550	RT1	4.5
Omy1339INRA	RT1	4.5		sc		1.2e-31	75	254
AGG/CAT82	RT1	4.5
Omy1294INRA	RT1	18.1		Ga-XIV	8011070	1.1e-193	84	190
Omi208TUF	RT1	35.2
BX076085	RT1	43.1		Ga-VII	22577745	1.7e-37	77	155
OMM5136	RT1	51.2
OMM5032	RT1	51.2
ACA/CTC103	RT1	51.2
OMM5031	RT1	51.2
sSOD-1*	RT1	51.2
Omy17INRA	RT1	51.2
OMM5295	RT1	56.6
ACA/CAA204	RT1	58.9
OMM1330	RT2	0	p
OMM1064	RT2	12.5	p
CA361991	RT2	16.6	p	Ga-IX	4853388	1.6e-24	81	165
BX885263	RT2	16.6	p	Ga-IX	4476469	1e-78	81	415
CA358173	RT2	18	p	Ga-IX	15165486	7e-37	70	238
Ssa0055BSFU	RT2	18	p
ACA/CAT172	RT2	19.6	p
Omy11INRA	RT2	19.6	p
CL11428	RT2	19.6	p
AAC/CAG231	RT2	19.6	p
OmyFGT25TUF	RT2	24.4	p
Omi164TUF	RT2	26	p
ACC/CTA192	RT2	34.6	p
Ots2BML	RT2	38.7	p
SmaBFRO1	RT2	38.7	p	Ga-IX	16811154	1e-18	79	153
Omy27DU	RT2	38.7	p
Omy1UoG	RT2	38.7	p
CA345680	RT2	42	p	Ga-IX	19331239	7.3e-70	82	216
ACA/CTA288	RT2	44.5	p
Omi120TUF	RT2	44.5	p
CA341677	RT2	44.5	p	Ga-IX	10091928	1.8e-38	84	212
OMM5092	RT2	56.1	cent
OMM1232	RT2	61.7	cent	Ga-XI	2155209	1.4e-24	92	122
AGG/CAT122	RT2	61.7	q
ACC/CAA278	RT2	73.5	q
OMM1037	RT2	73.5	q	Ga-XI	6647177	1.7e-17	85	127
AGC/CTC78	RT2	73.5	q
AANAT2a	RT2	87.1	q
BX890355	RT2	87.1	q	Ga-XI	16228212	1.3e-07	77	89
Omy1212UW	RT2	87.1	q
AAC/CTA198	RT2	100.8	q
OmyFGT18TUF	RT2	102.7	q
ACA/CTC87	RT2	102.7	q
ACC/CTT216	RT2	103.9	q
CL25555	RT2	105	q
OMM5037	RT2	106.7	q
OmyFGT32TUF	RT2	107.4	q
OMM1258	RT2	108.7	q
OMM1274	RT2	108.7	q
OMM1262	RT2	108.7	q
OMM5037	RT2	108.7	q
OMM5154	RT2	109.6	q	Ga-XI	9146306	7.6e-19	79	220
OMM1218	RT2	111.5	q
CA376300	RT2	111.5	q	Ga-XI	8848676	5e-48	77	319
CL25555	RT2	111.5	q
OmyRGT42TUF	RT2	112.6	q
SsaLEEI84	RT2	113.6	q	Ga-XI	10474521	0.015	73	71
AGG/CTC247	RT2	118.4	q
IgH	RT2	119.9	q
AGG/CAC87	RT2	122	q
IgM	RT2	122	q	Ga-XI	12374731
BHMS211	RT2	122	q	Ga-XI	13103631	8.8e-17	82	108
Ots534NWFSC	RT2	134.5	q
BHMS267.1	RT3	0	q
OMM5174	RT3	0.6	q
Omy1097INRA	RT3	0.6	q	Ga-IV	13404604	1.1e-109	85	192
ACA/CTA333	RT3	0.6	q
AGG/CAC335	RT3	4.7	q
OMM1297	RT3	4.7	q
Omy1137INRA	RT3	4.7	q	Ga-IV	13290062	1.1e-88	79	184
Omy1099INRA	RT3	8.9	q
Ogo2UW	RT3	23.4	q	Ga-IV	3946647	1.2e-20	80	137
CL15589	RT3	23.4	q
ACG/CTC110	RT3	23.4	q
OMM1312	RT3	27.3	q	Ga-IV	9279826	5.8e-08	71	146
AGC/CAT95	RT3	29.4	q
Omy26INRA	RT3	29.4	q
OmyRT2TUF	RT3	29.4	q
BHMS206	RT3	29.4	q
Ssa4DU	RT3	33.9	q
ACG/CTA365	RT3	35.5	q
OmyFGT5TUF	RT3	37.5	q
BX317661	RT3	37.5	q	Ga-IV	9523097	2.7e-40	81	186
Omy1102UW	RT3	37.5	q	Ga-V	1570688	1.8e-05	69	126
ACG/CAC342	RT3	37.5	q
Ogo1UW	RT3	37.5	q
Omy1102UW	RT3	41.4	q	Ga-V	1570688	1.8e-05	69	126
OmyRGT41TUF	RT3	43.4	q
AAG/CTA101	RT3	45.7	q
AGC/CAA177	RT3	45.7	q
CA378164	RT3	48	q	Ga-IV	16714421	1.5e-10	81	111
Ssa0060BSFU	RT3	48	q
BX084966	RT3	53.2	cent	sc
ACT/CTT266	RT3	53.2	cent
AAG/CAA280	RT3	57.8	cent
BHMS429	RT3	63.7	p
BHMS185	RT3	93.4	p
OMM1038	RT3	105.9	p
OMM1230	RT3	109.6	p
Omy1018INRA	RT3	114.2	p
CR374305	RT3	114.2	p
BX080510	RT3	114.2	p
Omi161TUF	RT3	117.1	p
HoxA4a	RT3	117.1	p	Ga-X	9880413
ACT/CTT177	RT3	117.1	p
ACA/CTC209	RT3	117.1	p
ACA/CAT180	RT3	117.1	p
OMM5143	RT3	121.5	p	Ga-X	11138878	4.6e-58	78	242
OMM5153	RT3	121.5	p	Ga-X	9735322	5.9e-33	81	174
ACA/CAC73	RT3	127.3	p
Omi84TUF	RT5	0	p
ACA/CTC104	RT5	1.1	p
BX888097	RT5	1.1	p	Ga-XVI	12004802	8e-05	82	113
CL8708	RT5	2.3	p
ACC/CTG480	RT5	3.4	p
OMM1104	RT5	18.6	p
OMM1286	RT5	20.9	p
AAG/CTC150	RT5	24.4	p
ACT/CTG310	RT5	29	p
Sal6UoG	RT5	33.1	p
CL16851	RT5	37.2	p
CA061336	RT5	42.4	cent	Ga-XVI	408084	0.055	69	133
CA359625	RT5	42.4	cent	sc
OMM1273	RT5	48.8	cent
OtsG249UCD	RT5	48.8	q	Ga-I	27834015	2.3e-07	77	118
BX910798	RT5	48.8	q	Ga-XVI	6447333	6e-08	67
Mstn1	RT5	48.8	q	Ga-XVI	6341546
BX913059	RT5	48.8	q	Ga-XVI	7639654	3.1e-48	80	176
BHMS321	RT5	55	q
CR374716	RT5	61.5	q	Ga-XVI	14360149	2e-22	80	217
OmyFGT6TUF	RT5	66.4	q
CA361411	RT5	67.9	q	Ga-XVI	9015828	3.5e-36	88	131
OMM1316	RT5	77.4	q
ACG/CTC267	RT5	77.4	q
AAC/CAA445	RT5	79.5	q
BX318599	RT5	79.7	q	Ga-XVI	6991832	1.3e-39	80	170
ACG/CTG148	RT6	0	p
CL17363	RT6	2	p
Cocl3LAV	RT6	2	p
ATP1B1A	RT6	2	p
AGC/CTA151	RT6	2	p
ACG/CTG149	RT6	2.8	p
CA359407	RT6	6.2	p	Ga-VIII	1224884	6.5e-05	74	127
AGC/CAC99	RT6	6.2	p
OMM1231	RT6	7.5	p
Ssa20.19NUIG	RT6	7.9	p
AAG/CTT89	RT6	8.9	p
AGC/CAC280	RT6	14.7	p
BX309396	RT6	21.8	p
OMM1302	RT6	23.3	p
OMM5147	RT6	23.3	p
AAG/CTT173	RT6	23.3	p
ACG/CTG346	RT6	34.9	p
ACG/CTG345	RT6	36	p
CL16548	RT6	36	p
FGF6	RT6	36	p	Ga-IV	31045082	1.1e-117	69	802
ACA/CTA160	RT6	36	p
ACA/CTA132	RT6	36	p
AAC/CAA109	RT6	37.5	p
OMM5069	RT6	42.4	p
SalD39SFU	RT6	42.4	p
AGG/CTG439	RT6	44	cent
ACG/CAA233	RT6	44	cent
BHMS425	RT6	45.6	cent
ACC/CTG432	RT6	50.9	q
OMM1046	RT6	56.1	q
ACC/CAC227	RT6	59.5	q
Omy1032UW	RT6	65	q
OMM1152	RT6	66.3	q
ACA/CTG59	RT6	66.3	q
ACA/CTG58	RT6	68.1	q
AAC/CTG110	RT6	70	q
OmyFGT20TUF	RT6	71.5	q
OMM1082	RT6	75.1	q
AAC/CAT141	RT6	80.2	q
AGG/CAG194	RT6	83.2	q
AAG/CAA187	RT6	86.3	q
ACA/CTC69	RT6	91.4	q
BX871195	RT6	91.4	q	Ga-V	1684901	2.5e-16	85	109
OMM1355	RT6	95.4	q
OMM1359	RT6	95.4	q
Str7INRA	RT6	95.4	q
Omy16INRA	RT6	95.4	q
ACG/CTG67	RT6	121	q
OMM5160	RT7	0	q	Ga-XXI	4353903	1.8e-13	75	177
Ogo4UW	RT7	2.4	q
AGG/CAT161	RT7	3.6	q
AAC/CAA192	RT7	15.2	q
AGG/CAG205	RT7	16.4	q
OMM5099	RT7	26.8	q	Ga-XXI	9905411	4.9e-39	84	131
Omy3DIAS	RT7	28	q
AGC/CTA199	RT7	28	q
OmyRGT17TUF	RT7	30.4	q
ACG/CAT173	RT7	32.6	q
OMM1087	RT7	33	q
OmyFGT26TUF	RT7	39.6	q
ACC/CAC365	RT7	39.6	q
BX867287	RT7	50.1	q	Ga-I	13294193	2.7e-31	75	189
AGG/CAC88	RT7	50.1	q
Omy7INRA	RT7	51.3	cent
ATP1B3B	RT7	51.3	cent
ACC/CTC149	RT7	52.4	p
ACC/CTC154	RT7	52.4	p
ACC/CTC148	RT7	57.5	p
ACC/CTA148	RT7	57.5	p
ACA/CTA71	RT7	57.5	p
BHMS347B	RT7	68.7	p
One1ASC	RT7	69.9	p
AAC/CTT106	RT7	69.9	p
CA057924	RT7	73.7	p	Ga-IV	22143506	0.00017	70	165
CA045004	RT7	73.7	p	Ga-IV	22143560	2.4e-08	76	107
CL67680	RT7	73.7	p
BX076758	RT7	73.7	p	Ga-IV	22141960	1.3e-27	75	151
OMM1318	RT7	73.7	p
OMM1220	RT7	80.4	p
OMM1012	RT7	80.4	p
OMM1077	RT7	86.1	p	Ga-IV	31697347	5e-14	79	146
OMM1305	RT7	86.1	p
OMM1164	RT7	86.1	p
ACA/CTA102	RT7	90.5	p
Sal8UoG	RT7	93.5	p
OmyRGT15TUF	RT7	93.5	p
BHMS124	RT7	97.9	p
OMM5102	RT7	97.9	p
BX868221	RT7	97.9	p	Ga-IV	23687191	6.4e-22	69	254
ACA/CTC56	RT8	0	q
OmyFGT13TUF	RT8	0	q
Ogo8UW	RT8	1.1	q
ACA/CTA124	RT8	4.2	q
BX299451	RT8	6.3	q	Ga-VIII	13247408	8.3e-48	87	175
OMM1195	RT8	10.4	q
Omy1236INRA	RT8	10.4	q	Ga-VIII	8284457	0.00027	66	230
OMM5091	RT8	14.6	q
ACT/CAG62	RT8	14.6	q
OMM5265	RT8	22.9	q	Ga-VIII	8922811	6.5e-82	86	144
ACA/CAT191	RT8	35.6	q
AAC/CTC154	RT8	35.6	q
OmyFGT12TUF	RT8	36.8	cent
AAC/CAT95	RT8	36.8	cent
ACT/CAA270	RT8	36.8	cent
ACA/CTG127	RT8	36.8	cent
Clock	RT8	36.8	cent
AAC/CTA108	RT8	36.8	cent
AAC/CTT328	RT8	36.8	cent
AGC/CAG148	RT8	36.8	cent
AGG/CAC166	RT8	36.8	cent
One112ADFG	RT8	36.8	cent
BHMS415	RT8	36.8	cent
BHMS145	RT8	36.8	cent
BHMS423	RT8	36.8	cent
OMM5035	RT8	36.8	cent
GS03	RT8	36.8	cent
OMM5060	RT8	36.8	cent
Ssa0020BSFU	RT8	36.8	cent
Ssa0087BSFU	RT8	36.8	cent
CA358745	RT8	36.8	cent	Ga-VIII	15992888	1.6e-81	90	152
BX865962	RT8	36.8	cent
Omi134TUF	RT8	36.8	cent
BHMS426	RT8	36.8	cent
CA060381	RT8	36.8	cent	Ga-VIII	15994445	6.9e-24	86	145
SSOSL311	RT8	36.8	cent
OMM5181	RT8	36.8	cent
BX857349	RT8	36.8	cent	Ga-VIII	12820444	2.2e-22	88	97
OMM5166	RT8	36.8	cent	Ga-XIV	6950852	1.3e-25	86	106
Ssa2DIAS	RT8	36.8	cent
OMM1009	RT8	36.8	cent
BHMS331	RT8	36.8	cent	Ga-XIV	4980160	9.5e-06	79	97
ACA/CAA79	RT8	38	p
One5ASC	RT8	38	p
AAC/CAT124	RT8	57.7	p
ACT/CTA173	RT8	60.1	p
ACT/CTA174	RT8	68.9	p
OMM1304	RT8	70.9	p
CL15841	RT8	72.9	p
One114ADFG	RT8	75	p	Ga-VIII	16100327	4.2e-27	79	201
OMM1075	RT8	75	p	Ga-XIV	10041909	1.4e-06	73	104
OtsG83bUCD	RT8	75	p
ACT/CAG158	RT8	77.1	p
Ogo3UW	RT8	84.5	p
BX873441	RT9	0	q	Ga-VII	17717303	1.8e-50	74	245
OMM1293	RT9	23.9	q	Ga-XI	9952364	3.4e-10	76	139
OMM5185	RT9	33.9	q
OMM5154	RT9	33.9	q	Ga-XI	9146306	7.6e-19	70	220
AGC/CAT321	RT9	35.9	q
OmyFGT29TUF	RT9	37.5	q
ACT/CAA235	RT9	42.2	q
OMM1274	RT9	44.3	q
OMM1002	RT9	44.3	q
Ogo7UW	RT9	44.3	q
OmyFGT32TUF	RT9	44.3	q
OMM1258	RT9	44.3	q
OMM5037	RT9	44.3	q
CA376300	RT9	44.3	q	Ga-XI	8848676	5e-48	77	319
OMM1262	RT9	44.3	q
OMM1218	RT9	45.8	q
OmyRGT42TUF	RT9	45.8	q
SsaLEEI84	RT9	50.9	q	Ga-XI	10474521	0.015	73	71
OmyFGT18TUF	RT9	50.9	q
OMM5152	RT9	56.5	q	Ga-XI	15455075	0.00082	61	313
IgM	RT9	56.5	q
OMM1161	RT9	58	q
BHMS188	RT9	58.9	q
BX890355	RT9	62	q	Ga-XI	16228212	1.3e-07	77	89
AANAT1b	RT9	62.7	q
OmyRGT33TUF	RT9	65.8	q
OmyRGT40TUF	RT9	67.3	q
AAC/CTT314	RT9	67.3	q
OMM5140	RT9	69.5	q	Ga-XI	13442432	2.5e-62	65	754
AANAT2b	RT9	69.5	q
OmyFGT28TUF	RT9	69.5	q
AGC/CAG177	RT9	69.5	q
OMM1368	RT9	71.2	q
BHMS184A	RT9	73.7	q
OMM1268	RT9	76.2	q	Ga-XI	14443904	1.6e-16	82	151
OMM1267	RT9	76.2	q	Ga-XI	6000070	0.00024	72.33	159
OMM5055	RT9	78.5	q
Hsp70A	RT9	78.5	q
OMM5063	RT9	80.7	q
GH1(DIAS)	RT9	80.7	q	Ga-XI	16069731	2e-21	66	269
GH1(INRA)	RT9	80.7	q
OmyRGT30TUF	RT9	80.7	q
HoxB4a	RT9	80.7	q
OmyRGT4TUF	RT9	81.9	q
AGG/CAG72	RT9	81.9	q
OMM1341	RT9	84.3	q
OMM5127	RT9	86	q	Ga-XI	16700380	1.8e-17	73	192
CA349175	RT9	86	q	Ga-XI	2164717	5.1e-09	79	107
BX311224	RT9	91.5	q	Ga-IV	31740782	4.2e-14	81	148
Omy1004UW	RT9	93.3	cent
Omy1036UW	RT9	93.3	cent
Ssa0008BSFU	RT9	96.8	cent	Ga-VII	22846383	1.8e-07	78	100
OMM5057	RT9	103.5	cent
AAC/CTT127	RT9	109.6	p
Ssa0015BSFU	RT9	114.3	p
OMM5141	RT9	122	p	Ga-V	8329800	8.1e-142	83	201
ACA/CAC134	RT9	123.3	p
OMM5007	RT9	126.9	p
AAG/CTA73	RT9	128.8	p
BX873441	RT9	130.7	p	Ga-VII	17717303	1.8e-50	74	245
Omy1009UW	RT9	131.4	p
OMM3103	RT9	131.4	p
CR366058	RT9	131.4	p
ATP1B2	RT9	131.4	p	Ga-VII	17874798	1.4e-58	78	215
OMM1363	RT9	133.5	p
OMM1096	RT9	133.5	p
One14ASC	RT9	135.7	p
Cry5	RT9	135.7	p
Omy105INRA	RT9	139.8	p
OMM1192	RT9	140.7	p	Ga-XIII	2151054	1.5e-16	86	130
				Ga-XIV	3367835	1.2e-14	86	117
AGC/CAG112	RT9	140.7	p
ACT/CAG74	RT9	140.7	p
OMM5008	RT9	142.1	p
AAC/CAG176	RT9	142.8	p
CB497405	RT9	142.8	p	Ga-XIV	7162764	0.00019	73	131
ACG/CAG382	RT9	144.9	p
AAC/CAA150	RT9	151.8	p
Omi98TUF	RT10	0	p
AAG/CAT107	RT10	1.5	p
OMM1179	RT10	5.6	p
AAG/CAA144	RT10	5.6	p
OtsG3UCD	RT10	5.6	p
AAG/CAG72	RT10	5.6	p
ACA/CAG132	RT10	5.6	p
OMM5172	RT10	7	p
BX867246	RT10	15.1	p	Ga-XIII	8105283	1.3e-41	81	169
BX303525	RT10	16.5	p	Ga-XIII	16295677	5e-12	75	138
OMM5004	RT10	20.2	p
BX889738	RT10	20.2	p	Ga-XIII	14370993	2.8e-69	79	387
One111ADFG	RT10	23.2	p	Ga-XIII	13829147	1.9e-18	73	176
One10ASC	RT10	24.5	p
OMM5013	RT10	36.3	p
OMM5039	RT10	36.3	p
OmyFGT11TUF	RT10	37	p
OmyRGT2TUF	RT10	39.2	p
AAG/CAC165	RT10	41.4	p
Omy1225UW	RT10	43.6	p
AAG/CAC167	RT10	43.6	p
OMM1204	RT10	47.9	p
BHMS356	RT10	50.9	p	Ga-XIII	5971031	2.1e-12	80	109
Omy1120UW	RT10	52.3	cent
IL1B	RT10	52.3	cent
OMM1157	RT10	52.3	cent
BHMS117B	RT10	53.1	cent
UBC100-2.13	RT10	56.2	q
CR363293	RT10	62.7	q	Ga-II	21172250	1.2e-32	85	208
OmyFGT10TUF	RT10	69	q
OMM1294	RT10	72.2	q
ACG/CTA156	RT10	75	q
CA366526	RT10	75.7	q	Ga-II	915863	1.8e-37	83	236
Omy38DU	RT10	79.7	q
ACG/CTT188	RT10	81.5	q
AAG/CAT93	RT10	82.6	q
ACG/CTG240	RT10	82.6	q
OMM1512	RT10	83.8	q
ACA/CAC296	RT10	91.1	q
Omy1002UW	RT10	94.8	q	Ga-II	3884443	0.007	77	74
ACA/CAA239	RT10	96.9	q
OMM5009	RT10	98	q
OmyCosBTUF	RT10	99.1	q
BX867151	RT10	99.1	q	Ga-II	14580696	9.5e-15	80	100
Omi75TUF	RT10	101.2	q
AGC/CAT210	RT10	102.4	q
CA039640	RT10	102.4	q	Ga-II	22442654	7.5e-35	72	340
AGC/CAT214	RT10	102.4	q
MYOD	RT10	102.4	q
OMM1197	RT10	103.3	q	Ga-XIX	9498399	8.2e-11	72	203
BX888425i	RT10	103.3	q	Ga-XIX	12551912	1.1e-10	77	112
CA364516	RT10	103.3	q	Ga-II	22369534	9e-38	77	204
ACC/CAG195	RT10	103.3	q
OMM1214	RT10	105.6	q	Ga-II	17309680	4.7e-11	85	89
OMM1237	RT10	107.2	q	Ga-II	15601384	1.9e-23	78	125
OMM1213	RT10	108.7	q	Ga-II	17309680	4.7e-11	85	89
AAG/CTG165	RT11	0	cent
Ots520NWFSC	RT11	4.1	cent
OMM1310	RT11	10.4
BX867319	RT11	10.4		Ga-I	9703022	4.1e-35	82	178
Ocl1UW	RT11	11.1
OMM1172	RT11	11.8		Ga-VII	17484830	0.00059	74	99
Omy7DIAS	RT11	17
OMM1209	RT11	22.2
Omy13DIAS	RT11	34.7
Ssa80BSFU	RT11	35.3		Ga-I	5596178	9.1e-10	77	170
ACC/CAG138	RT11	45.1
SL	RT11	47.2
CA347214	RT11	47.2		Ga-I	19488013	5.5e-12	71	152
AGC/CTA296	RT11	50.3
ACC/CTC133	RT11	52.6
Omi33TUF	RT11	52.6
OMM1315	RT11	52.6
ACC/CTA133	RT11	52.6
Ots509NWFSC	RT11	52.6
OMM1084	RT11	56.6		sc		1.9e-15	83	112
BX313739	RT11	56.6		Ga-I	6273121	3.8e-22	78	202
Omi69TUF	RT11	57.3		Ga-I	6200716	4.6e-06	93	60
Omy1011UW	RT11	58.1
AGC/CTA295	RT11	58.1
Omy2DU	RT11	58.9
Ots515NWFSC	RT11	63.5
OMM5159	RT12	0	q	Ga-I	8964065	2.4e-53	71	203
ACG/CAG251	RT12	6.2	q
ACT/CAC62	RT12	8.3	q
Omi66TUF	RT12	10.4	q
OMM5036	RT12	10.4	q	Ga-I	4816787	0.00072	72	156
OMM3061	RT12	20.8	q
OMM3050	RT12	20.8	q	Ga-XVII	10345698	7.4e-52	95	181
OMM3048	RT12	25	q
OMM3056	RT12	27.3	q
OMM3054	RT12	28.5	q	Ga-XVII	10394016	3.5e-42	83	161
Ssa0054BSFU	RT12	30.7	q	Ga-XVII	5615919	0.00012	77	139
ACA/CAA165	RT12	59.2	q
ACC/CAC189	RT12	67.2	q
OMM1168	RT12	79.8	q	Ga-XVII	9402022	1e-32	83	202
OMM3059	RT12	81.5	q
Omy111INRA	RT12	98.7	q
AGG/CTC169	RT12	99.6	q
OMM1155	RT12	100.5	q	Ga-V	11267093	2.5e-32	61	440
AAC/CTG181	RT12	102.2	q
ACC/CAC188	RT12	102.2	q
HoxC9b	RT12	103	q
HoxC6b	RT12	103	q
NRAMP-B	RT12	103	q
Pax7	RT12	105.6	q	sc
Omy16DIAS	RT12	105.6	q
ACA/CTT341	RT12	114.2	cent
BX084427	RT12	115.1	cent
CA344270	RT12	118.8	cent
OMM1277	RT12	118.8	cent
OMM5145	RT12	125.1	cent
OMM5029	RT12	128.4	cent
OMM1148	RT12	128.4	p
OMM5098	RT12	128.4	p	Ga-I	25465185	3.8e-29	71	327
OMM1066	RT12	137.6	p
OMM1236	RT12	144.1	p	Ga-VIII	18225215	4.8e-05	66	225
Str1INRA	RT12	144.1	p
OmyFGT4TUF	RT12	144.1	p
OMM5161	RT12	144.1	p	Ga-I	27792937	2.4e-20	84.52	155
ACC/CAC398	RT12	146.2	p
CA349039	RT12	148.4	p	Ga-I	20605910	1.4e-21	82	128
OMM1158	RT12	148.4	p
OMM5095	RT12	150.7	p
BX305657	RT12	150.7	p	Ga-XV	8056261	9.3e-43	86	130
AAC/CTG153	RT12	151.5	p
OmyOGT5TUF	RT12	153.4	p
BHMS219	RT12	154.8	p
ATP1A1B	RT12	158.9	p	Ga-I	21699651
ATP1A1C	RT12	158.9	p
ATP1B1B	RT12	158.9	p
OmyRT10TUF	RT12	158.9	p
Ots100SSBI	RT12	159.8	p
Omy1008UW	RT12	163.4	p
CA383830	RT12	163.4	p	Ga-I	27315473	3.2e-23	71.72	145
Omi155TUF	RT12	165.3	p	sc		4.1e-08	89	67
ACG/CAT244	RT12	165.3	p
BX303903	RT12	166.2	p	Ga-XVI	13145115	1.8e-32	78	129
CA371653	RT12	167	p	Ga-II	7718622	2e-16	83	160
CA388551	RT12	167	p	Ga-II	7658779	7.2e-27	80	128
Omy3INRA	RT12	167	p
BX342964	RT12	167	p	Ga-XII	9683295	4.1e-11	73	166
BX879524	RT12	167	p	Ga-XVI	7523117	1.9e-23	84.62	143
ACC/CAC235	RT12	168.2	p
ACA/CTC191	RT12	169.1	p
ACT/CTC312	RT12	169.1	p
ACG/CAT247	RT12	180.7	p
OMM1167	RT12	208	p
ACA/CAA390	RT13	0
AAC/CAG152	RT13	0
ATP1B3A	RT13	0		Ga-III	9036495
OmyRGT47TUF	RT13	2
OMM5053	RT13	2
Omy1013UW	RT13	2.7		Ga-XXI	2317061	3.2e-09	76	89
CA350064	RT13	2.7		Ga-III	11151717	1.6e-17	80	110
OmyRGT51TUF	RT13	2.7
CR373404	RT13	7.2		Ga-III	8470732	1.4e-25	86	122
Ocl3UW	RT13	9.5
Omi51TUF	RT13	9.5
OmyRGT46TUF	RT13	9.5
OmyRGT14TUF	RT13	9.5
OmyRGT32TUF	RT13	9.5
ACT/CTT418	RT13	11.5
OMM1272	RT13	11.8
Ocl4UW	RT13	11.8
OMM1020	RT13	18.8
ACT/CAC82	RT13	19.9
OmyFGT28TUF	RT13	25.8
GS04	RT13	25.8
OmyJTUF	RT13	26.6
OMM1321	RT13	30.4
GS02	RT13	30.4
AAG/CAT124	RT13	30.4
ACC/CTA141	RT13	30.4
AAG/CAT111	RT13	33.9
AAG/CAC195	RT13	34.6
ACC/CAT59	RT13	34.6
ACT/CAC188	RT13	34.6
ACC/CTG173	RT13	40.9
BX870052	RT13	40.9		Ga-III	2896564	2.5e-05	80	75
ACA/CAT83	RT13	40.9
OMM5157	RT13	43.2		Ga-III	461025	2.1e-11	61	568
BHMS411	RT13	45
AAC/CTC179	RT13	47.9	cent
OMM1216	RT13	49	cent	sc		6.3e-05	64	239
Ssa410UoS	RT14	0	p
Omy120INRA	RT14	8.3	p
ACT/CTT167	RT14	41.6	p
ACA/CAC113	RT14	54.1	p
AGC/CTT331	RT14	62.5	p
OMM1657	RT14	70.8	p
ACT/CTT212	RT14	70.8	p
OMM5017	RT14	70.8	p
OMM1657	RT14	70.8	p
OMM5168	RT14	70.8	p
BX859491	RT14	70.8	p	Ga-IX	7489117	4.7e-45	87	208
CL47450	RT14	70.8	p
OMM1134	RT14	72.9	p	Ga-IX	6357617	6.9e-08	84	94
Omy296UoG	RT14	74.9	p
CL17236	RT14	74.9	p
AAC/CTC283	RT14	74.9	p
AGC/CTT124	RT14	76.3	p
Omy1048UW	RT14	77.8	p
ACC/CAT72	RT14	77.8	p
BHMS205	RT14	77.8	p
CA348861	RT14	77.8	p
AGC/CTT90	RT14	79.3	p
ACT/CTC163	RT14	79.3	p
Omy4INRA	RT14	79.3	p
BX873975	RT14	79.3	p	Ga-IX	1641778	5.8e-32	84	153
BX319411	RT14	79.3	p	Ga-IX	6058345	3.3e-11	76	107
BX883807	RT14	79.3	p	Ga-IX	6059236	0.00018	77	77
AAC/CAG102	RT14	87.6	p
OMM1241	RT14+2	0	q	Ga-I	27453299	5.5e-14	75	155
AGC/CTG121	RT14+2	1.1	q
OMM5182	RT14+2	1.1	q
ACT/CAC341	RT14+2	3.4	q
AGG/CTC189	RT14+2	10.2	q
ACT/CAG229	RT14+2	12.4	q
ACG/CAT60	RT14+2	12.4	q
OMM1279	RT14+2	12.4	q
ACA/CAG100	RT14+2	15.9	q
BHMS281	RT14+2	21.5	q	Ga-XV	2521387	7.8e-07	82	80
TC128101	RT14+2	23.8	q
Ssa0102BSFU	RT14+2	23.8	q
OMM5175	RT14+2	28.4	q
ACG/CAA358	RT14+2	29.5	q
OmyRGT43TUF	RT14+2	36.3	q
TC110605	RT14+2	42	q
TC126859	RT14+2	46.5	q
BX080247	RT14+2	47.7	q
Ssa14DU	RT14+2	49.9	q
ACG/CTC80	RT14+2	63.6	q
AAG/CTC79	RT14+2	69.3	q
OmyRGT15TUF	RT15	0	p
BX868221	RT15	5.6	p	Ga-IV	23687191	6.4e-22	69	254
AGC/CTC211	RT15	5.6	p
OMM5102	RT15	5.6	p
ACG/CTG124	RT15	5.6	p
BHMS124	RT15	6.8	p
OmyRT7TUF	RT15	12.6	p
OMM1175	RT15	15	p
OMM5100	RT15	15	p	Ga-IV	30867874	4.8e-24	79	162
ACT/CAT260	RT15	15	p
Myf5	RT15	17.2	p	Ga-IV	31745810	8.2e-54	74	290
MRF4	RT15	17.9	p	Ga-IV	31751586	2.4e-82
BHMS339	RT15	17.9	p
OMM1036	RT15	20.9	p
OMM1164	RT15	20.9	p
IGF1	RT15	20.9	p	Ga-IV	32098461	2.2e-89
ACC/CAA151	RT15	20.9	p
Ssa0024BSFU	RT15	27.1	p
Omi184TUF	RT15	31.1	p
AAC/CAG192	RT15	31.1	p
OMM1291	RT15	31.3	p
OMM1289	RT15	31.3	p
Ots1BML	RT15	37.5	cent
OMM5075	RT15	37.5	cent
OmyRGT8TUF	RT15	37.5	cent
OMM1166	RT15	50.4	cent	Ga-IV	20759078	4.2e-21	78	188
OMM5030	RT15	56.1	q
OMM1051	RT15	58.3	q
TC112353	RT15	69.8	q	Ga-VII	3037554	2.8e-87	78	195
ACA/CAT126	RT15	84.5	q
OmyRGT23TUF	RT15	91.4	q
BX887563	RT15	91.4	q	sc		5e-52	87	193
OMM1261	RT15	92.1	q
OMM1260	RT15	92.1	q
ACA/CTA210	RT15	95	q
Per1	RT15	95	q	Ga-VII	3993749
Omy107INRA	RT15	95	q
OmyRGT21TUF	RT15	99.5	q
BHMS252	RT16	0	p
Omy1008UW	RT16	11.4	p
ACG/CTA325	RT16	13.4	p
ACT/CTA366	RT16	13.4	p
ACG/CAT243	RT16	13.4	p
AAC/CTG231	RT16	13.4	p
AAC/CAG178	RT16	13.4	p
ATP1B1B	RT16	13.4	p	Ga-I	26948760	8.2e-28	72	310
Omy3INRA	RT16	13.4	p
BX879524	RT16	15.5	p	Ga-XVI	7523117	1.9e-23	84.62	143
BX303903	RT16	15.5	p	Ga-XVI	13145115	1.8e-32	78	129
CA388551	RT16	15.5	p	Ga-II	7658779	7.2e-27	80	128
OMM1167	RT16	19.7	p
ACA/CTA277	RT16	19.7	p
BX879524	RT16	19.7	p	Ga-XVI	7523117	1.9e-23	84.62	143
CA388551	RT16	19.7	p	Ga-II	7658779	7.2e-27	80	128
CA371653	RT16	19.7	p	Ga-II	7718622	2e-16	83	160
CA383830	RT16	22.7	p	Ga-I	27315473	3.2e-23	71.72	145
AGG/CTC326	RT16	31.6	p
OmyRT10TUF	RT16	31.6	p
ACA/CAA232	RT16	33.9	p
Omy77DU	RT16	36.1	p	NA
CA345149	RT16	36.9	p	Ga-XV	10357486	1.2e-67	79	219
OMM5095	RT16	36.9	p
Str60INRA	RT16	39.8	p
OMM1345	RT16	39.8	p	Ga-XV	9830454	0.0024	73.68	95
BHMS219	RT16	39.8	p
Omi173TUF	RT16	45.5	p
AAG/CTG276	RT16	47.3	p
Omi173TUF	RT16	47.3	p
BX856652	RT16	51	p	Ga-XVI	7386500	2.2e-11	80	141
OMM1013	RT16	57.3	p	Ga-XVI	14569118	4.4e-09	68	169
OMM5161	RT16	58	p	Ga-I	27792937	2.4e-20	84.52	155
AAC/CAC345	RT16	63.5	p
Omy8INRA	RT16	67.7	cent
OMM1088	RT16	67.7	cent
OmyRGT3TUF	RT16	73.9	q	Ga-X	1336139	2.4e-11	84	94
AAC/CAC181	RT16	78.1	q
OMM1352	RT16	96.9	q	Ga-X	13979877	6.6e-10	82	111
ACG/CTT310	RT16	96.9	q
BX873238	RT16	96.9	q	Ga-X	7118298	1e-40	73	250
ACA/CAG298	RT16	96.9	q
Omi102TUF	RT16	96.9	q
ACG/CTC358	RT16	96.9	q
ACC/CTG259	RT16	96.9	q
ACT/CAG195	RT16	96.9	q
Str9INRA	RT16	96.9	q
ACG/CTC356	RT16	99.8	q
OMM1303	RT16	101	q
Str2INRA	RT16	101	q
Omy13INRA	RT16	101	q
ACT/CTG235	RT16	102.9	q
OMM1290	RT16	104.7	q	Ga-X	10673851	7.5e-07	83	73
OMM5064	RT16	104.7	q	Ga-X	8794704	8.5e-14	79	151
Omy6INRA	RT16	106.6	q
HoxA4a	RT16	106.6	q
BX867838	RT16	106.6	q
OMM1101	RT16	106.6	q
OMM5151	RT16	108.4	q	Ga-X	10192099	9e-15	82	96
OMM5033	RT16	112.1	q	Ga-X	4629211	1.6e-11	76	132
OMM5169	RT16	112.1	q	Ga-X	4629211	6.7e-05	76	132
OMM5002	RT16	115.8	q	Ga-X	8235491	3.2e-71	84	212
OMM5151	RT16	115.8	q	Ga-X	10192099	9e-15	82	96
AAG/CTG125	RT16	117.9	q
OMM1090	RT17	0	p	Ga-VI	5585714	0.0015	80	71
ACG/CTA455	RT17	5.9	p
AGC/CTA330	RT17	5.9	p
AGC/CAC245	RT17	5.9	p
OMM5044	RT17	11.1	p
OMM5061	RT17	11.1	p
ACC/CTC90	RT17	11.1	p
AGG/CAG200	RT17	16.8	p
OMM1076	RT17	18.6	p
BX075694	RT17	18.6	p	Ga-VI	7594258	5.4e-46	74	403
CA357130	RT17	18.6	p	Ga-VI	7883246	4.7e-14	75	160
ACC/CAC72	RT17	20.9	p
OtsG85UCD	RT17	24.4	p
ACC/CAC73	RT17	24.4	p
ACC/CAC63	RT17	24.4	p
OMM1371	RT17	36.6	p
OtsG422UCD	RT17	43.5	cent
ACC/CTT168	RT17	43.5	cent
Omy113INRA	RT17	44.8	cent
CA368462	RT17	44.8	cent	Ga-V	11369120	1.2e-26	86	121
OMM1117	RT17	44.8	cent
AAG/CAA198	RT17	46	cent
AAC/CTC152	RT17	49.7	q
OmyRGT27TUF	RT17	52.3	q
HoxB5b	RT17	52.3	q	Ga-V	4610433
OMM5050	RT17	52.3	q
OMM5163	RT17	60.3	q	Ga-V	2123356	1.9e-42	74	399
BX073647	RT17	60.3	q	Ga-V	2529108	2.2e-28	73	197
ACG/CAG278	RT17	60.3	q
BX305863	RT17	60.3	q	Ga-V	1792528	1.1e-48	95	200
CA362622	RT17	63.8	q
CA362622	RT17	66.5	q	Ga-V	1981136	5.5e-29	75	161
OmyRGT6TUF	RT17	75.5	q
OMM1311	RT18	0	q
ACC/CAG435	RT18	11	q
CL10332	RT18	13.6	q
AAC/CTG312	RT18	17.2	q
AAC/CTT122	RT18	17.2	q
OMM1512	RT18	21.5	q
Omi187TUF	RT18	25	q
OMM1159	RT18	25	q
BX867151	RT18	25.5	q	Ga-II	14580696	9.5e-15	80	100
OMM1197	RT18	26.1	q	Ga-XIX	9498399	8.2e-11	72	203
OMM5009	RT18	31.8	q
AGG/CAC355	RT18	32.9	q
MYOD	RT18	32.9	q
CA039640	RT18	32.9	q	Ga-II	22442654	7.5e-23	72	340
BX888425	RT18	32.9	q	Ga-XIX	12551912	1.1e-10	77	112
CA364516	RT18	32.9	q	Ga-II	22369534	9e-38	77	204
OmyCosBTUF	RT18	36.3	q
OMM3060	RT19	0	q
Omy1052UW	RT19	22.1	q
Omi197TUF	RT19	32.6	q
One3ASC	RT19	33.8	q	Ga-XIII	16834897	6.4e-21	80	130
OMM5156	RT19	35.6	q	Ga-XIII	2262295	5.6e-42	85	119
OMM1333	RT19	36.1	q
ACT/CAC147	RT19	50.4	q
OmyFGT34TUF	RT19	52.4	q
AGC/CAA103	RT19	53.7	q
Omy1191UW	RT19	57.1	q
Ssa4DIAS	RT19	57.1	q
OMM1008	RT19	58.7	q
Omy106INRA	RT19	61.8	q
OMM5045	RT19	64.9	q	Ga-XIII	12038847	9.8e-46	87	164
BX863453	RT19	66.7	q
AAC/CTT192	RT19	70.3	q
OMM1313	RT19	70.3	q
ACA/CTG138	RT19	70.3	q
AAC/CTA61	RT19	70.3	q
ACA/CTA201	RT19	79.3	q
Ots209	RT19	79.3	cent
OMM5034	RT19	87.7	cent	Ga-XXI	10144898	2.9e-14	91	103
OMM5088	RT19	88.3	cent
ACC/CAC143	RT19	88.3	cent
OMM5018	RT19	90.2	cent
PACAP	RT19	90.2	cent	Ga-XXI	9519809
OMM1223	RT19	90.9	cent
ACA/CTA200	RT19	90.9	cent
AAG/CTG172	RT19	92.9	cent
ACC/CTA80	RT19	96.7	cent
AAC/CTT282	RT19	96.7	cent
OMM1025	RT19	97.9	cent
Omi174TUF	RT19	112.1	p
Omy10DIAS	RT19	112.1	p
Omi62TUF	RT19	112.1	p
BX298853	RT19	113.6	p	Ga-XXI	244466	2.2e-42	81	149
CA058586	RT19	118	p	Ga-III	5190439	3.2e-09	77	122
Omi96TUF	RT19	125	p	sc		4.1e-08	90	64
ACC/CAC411	RT19	128.4	p
Ocl8UW	RT19	130.5	p
SNP-sh2	RT19	130.5	p
ACG/CTG133	RT19	135.4	p
E2TUF	RT19	135.4	p
OmyOGT1TUF	RT19	136.8	p
AAC/CAT136	RT19	137.7	p
AAC/CAT135	RT19	138.8	p
ACT/CAA342	RT19	140.9	p
AAC/CTG196	RT19	140.9	p
ACG/CAG238	RT19	145.1	p
BX319411	RT20	0	q	Ga-IX	6058345	3.3e-11	76	107
BX883807	RT20	0	q	Ga-IX	6059236	0.00018	77	77
CL17236	RT20	7.9	q
OMM1134	RT20	17	q	Ga-IX	6357617	6.9e-08	84	94
OMM5017	RT20	18.1	q
OMM5168	RT20	18.1	q
ACC/CAA94	RT20	18.1	q
ACC/CTG96	RT20	28.4	q
ACT/CTC204	RT20	37.5	q
OMM1657	RT20	59	q
OMM5108	RT20	72.7	cent
BHMS205	RT20	75	cent
OmyRGT53TUF	RT20	75	cent
ACG/CTG353	RT20	105.6	p
OMM5268	RT20	105.6	p	Ga-VII	19862430	1.2e-39	80	161
BX882100	RT20	105.6	p
CA369467	RT20	105.6	p	Ga-VII	19862430	5.5e-36	80	161
OMM1332	RT20	105.6	p
OMM1120	RT20	105.6	p
CR372971	RT20	105.6	p	sc		9.3e-23	71	188
OMM1181	RT20	113	p
OMM1044	RT20	114.6	p	Ga-VII	25057719	6e-27	86	168
ACA/CTT163	RT20	116.2	p
OMM3004	RT20	122.4	p
BHMS373	RT20	124	p
TRCARR	RT20	124	p
Omi90TUF	RT20	126.7	p
OMM3102	RT20	134.9	p
SsaLEEN82	RT20	134.9	p	Ga-VII	17493240	4.4e-17	84	103
Omi100TUF	RT20	136.3	p
ACT/CTT164	RT20	146.7	p
Omi155TUF	RT20	150.8	p	sc		4.1e-08	89	67
ACC/CAG267	RT20	150.8	p
ACC/CAC334	RT20	152.9	p
Omy8DIAS	RT20	152.9	p
ACC/CTG353	RT20	157.1	p
BHMS437	RT20	157.1	p
CA372906	RT20	157.1	p	Ga-IX	8765679	7.6e-57	85	149
Ssa197DU	RT21	0	q
Omy10INRA	RT21	0.7	q
CA061915	RT21	0.7	q	Ga-XII	9888081	7.1e-34	92	95
BX302949	RT21	0.7	q
OmyFGT7TUF	RT21	0.7	q
Omi106TUF	RT21	2.7	q
OMM1309	RT21	3.5	q
HoxC4a	RT21	3.5	q
OmyFGT2TUF	RT21	15	q
Omy301UoG	RT21	16.6	q
AAG/CAC149	RT21	18.8	q
OmyP9-2TUF	RT21	20.5	q
AAC/CTA188	RT21	23.4	q
BX073974	RT21	24.5	q	Ga-XII	9694285	6e-31	86	115
ACT/CTT153	RT21	32.2	q
Sal12UoG	RT21	33	q
BX863758	RT21	34.2	q	Ga-XII	7151455	7.7e-29	72	288
BX309199	RT21	34.2	q	Ga-XII	7152271	4.6e-10	81	85
ACT/CTT151	RT21	38.4	q
OmyFGT27TUF	RT21	41	q
OmyRGT26TUF	RT21	41	q
AGG/CAA86	RT21	51.4	cent
OmyRT5TUF	RT21	51.4	cent
ACA/CTA170	RT21	52.3	cent
ACA/CTA169	RT21	54.8	cent
Omy2DIAS	RT21	58.2	cent
OMM1344	RT21	58.2	cent
ACT/CAT178	RT21	62.4	cent
ACT/CAA79	RT21	66.6	cent
ACT/CAA80	RT21	70.8	cent
Omy1090UW	RT21	83.6	p	Ga-VII	16921927	3.1e-05	67	155
OMM1059	RT21	83.6	p
OMM5179	RT21	85.3	p
CA366869	RT21	88.7	p	Ga-VII	2316666	5.6e-47	87	163
OMM1089	RT21	92.4	p
AAG/CTA68	RT21	95	p
OMM5126	RT21	95	p
ACC/CAA267	RT21	96.1	p
BX082639	RT21	96.1	p	Ga-VII	195987	3.5e-29	75	161
BX310634	RT21	96.1	p
OMM5129	RT21	96.1	p
OMM1270	RT21	96.1	p
OMM5054	RT21	97.7	p
AAG/CTA67	RT21	97.7	p
OMM1271	RT21	97.7	p
Omi186TUF	RT21	114.3	p
AGG/CAG143	RT22	0	q
BHMS328	RT22	1.1	q	Ga-XIX	236878	4.9e-23	92	116
OMM1340	RT22	14.7	q
Ssa6.33NUIG	RT22	35.2	q
ACA/CTG158	RT22	40.2	q
SSOSL439	RT22	44.3	q
ACT/CTG93	RT22	44.3	q
ACC/CAC167	RT22	50.4	q
Str58CNRS	RT22	50.4	q
OMM5141	RT22	51.1	cent	Ga-V	8329800	8.1e-142	83	201
Omi126TUF	RT22	52.9	cent
Omi20TUF	RT22	54.6	p
ACG/CAT55	RT22	56.8	p
Ssa289DU	RT22	56.8	p
AAC/CTA100	RT22	56.8	p
Omi171TUF	RT22	67.3	p
ACG/CAA226	RT22	78.4	p
HoxB5b	RT22	80.3	p
AGG/CTA109	RT22	81.5	p
Omy15DIAS	RT22	82.3	p
OMM5023	RT22	82.7	p
AAG/CAA248	RT22	86.2	p
OMM1023	RT22	92.1	p
Omi65TUF	RT22	92.1	p
OMM5056	RT22	95.8	p	Ga-V	2049975	3.9e-23	73	246
BX860095	RT22	95.8	p	Ga-V	1868842	6.5e-104	84	280
BX319197	RT22	95.8	p	Ga-V	2049975	1.3e-16	80	137
BHMS422A	RT22	95.8	p
OmyRGT6TUF	RT22	95.8	p
BX073647	RT22	97.3	p	Ga-V	2529108	2.2e-28	73	197
OMM1362	RT22	98.5	p
ACT/CAT239	RT22	99.4	p
Omy1193INRA	RT22	105.3	p
OMM1221	RT22	107.5	p
AAG/CTG180	RT22+2	0
Omy9DIAS	RT22+2	10.4
OMM5133	RT22+2	10.4		Ga-XII	3894788	1.8e-42	78	134
OmyOGT4TUF	RT22+2	16.6
AGC/CAT176	RT22+2	33.3
AAC/CTC406	RT22+2	33.3
ACA/CTA301	RT22+2	33.3
ACT/CTG500	RT22+2	33.3
OmyFGT23TUF	RT23	0	p
Ots506NWFSC	RT23	24.4	p
OMM1055	RT23	33.4	p
Omi162TUF	RT23	35.4	p
BHMS230	RT23	36	p
CR365462	RT23	46.5	p	Ga-III	9562920	1.1e-31	90	131
OmyRGT10TUF	RT23	50	p
OmyRGT18TUF	RT23	51	p
OMM5003	RT23	59.1	cent	Ga-III	9574903	1.6e-16	71	274
OMM1354	RT23	59.1	cent	sc
OMM1295	RT23	64.2	q	Ga-III	1686318	1.5e-06	69	201
ACA/CAA125	RT23	70.8	q
OMM1265	RT23	85.6	q
OMM5167	RT23	90.3	q	Ga-III	4292115	2e-06	79	103
OMM1207	RT23	92.7	q
GS02	RT23	92.7	q
BX870052	RT23	95	q	Ga-III	2896564	2.5e-05	80	75
OMM5176	RT23	97.2	q	Ga-III	9964058	2.5e-28	67.87	305
OMM5010	RT23	97.2	q	Ga-III	9964058	2.6e-28	67	305
ACA/CAG66	RT23	101.6	q
AAC/CTC449	RT23	103.9	q
ACA/CTA125	RT23	103.9	q
ACT/CTG197	RT23	103.9	q
OMM5112	RT23	106.2	q	Ga-III	15183601	0.00056	71	132
ATP1A2	RT23	106.2	q
CB496743	RT23	108.4	q	Ga-III	11817615	6.9e-11	70	156
OMM1329	RT23	108.4	q	Ga-III	12169508	1.8e-29	78.29	152
OMM1178	RT23	108.4	q	Ga-III	12160508	7.1e-23	78.29	152
ACT/CAG173	RT23	108.4	q
OMM1276	RT23	110.7	q	Ga-I	20401330	2.8e-10	64.83	236
ACG/CAG419	RT23	114.8	q
BX307443	RT23+2	0		Ga-XVIII	1030784	6.3e-32	82	166
CR371139	RT23+2	0		Ga-XVIII	1044234	5.7e-17	78	131
OMM5012	RT23+2	1.1
OMM1097	RT23+2	8.3
AGC/CTT261	RT24	0	p
OmyFGT16TUF	RT24	2	p
Omi169TUF	RT24	4.8	p
OMM1045	RT24	4.8	p
AAC/CTC167	RT24	6.1	p
Omy12DIAS	RT24	7.5	p
One2ASC	RT24	10.3	p	Ga-VIII	16381995	7e-20	73	215
One19ASC	RT24	10.3	p
One17ASC	RT24	11.2	p
OMM1211	RT24	13.8	p
Omy2INRA	RT24	13.8	p
OmyRGT36TUF	RT24	21.4	p
Omi67TUF	RT24	21.4	p
GS01	RT24	33.9	p
BHMS377	RT24	43.4	p	Ga-VIII	19114175	1e-13	70	190
ACA/CTG60	RT24	46.9	p
Ssa85DU	RT24	46.9	p
ACG/CTC98	RT24	50.9	p
ACA/CTT406	RT24	53.6	p
AAC/CTC174	RT24	55	cent
ACG/CTC99	RT24	55	cent
BX087219	RT24	55	cent	Ga-XI	16700458	7.2e-09	76	113
BX296674	RT24	55.7	cent	Ga-XI	12629926	5e-126	86	542
OMM1170	RT24	56.5	cent
OmyPuPuPyDU	RT24	57.5	cent
TC105189	RT24	61.57	q
Omy4DIAS	RT24	70.9	q
ACA/CTC183	RT24	70.9	q
One108ADFG	RT24	73.8	q
OMM1105	RT24	75.8	q
AGG/CAT235	RT24	89	q
ACG/CTC418	RT24	91.3	q
AAG/CAG94	RT24	99.4	q
OMM1320	RT24	102.9	q	Ga-XVII	6718367	1.7e-36	80	254
OMM1322	RT24	102.9	q	Ga-XVII	6718359	1.7e-36	79	263
BHMS238	RT24	105.2	q
OMM3007	RT24	106.2	q
OMM1281	RT24	107	q
One11ASC	RT24	110.8	q
ACT/CTA89	RT24	113.6	q
AAC/CAG117	RT24	114.4	q
Omy27INRA	RT24	118.2	q
AGG/CAC173	RT24	122.3	q
AAG/CAC157	RT24	122.3	q
OMM5113	RT24	122.3	q
BX077780	RT24	122.3	q	Ga-XVIII	11441344	1.3e-36	81	134
OMM3065	RT24	144.9	q
OMM3064	RT24	144.9	q	Ga-XVII	10333139	2.9e-15	67	201
ACA/CTC133	RT24	147.3	q
OmyRGT19TUF	RT24	148.4	q
OMM5175	RT25+2(L25)	0
AAC/CAA162	RT25+2(L25)	2
AGC/CAT106	RT25+2(L25)	2
ACA/CTG341	RT25+2(L25)	2
Omy1351INRA	RT25+2(L25)	2
BHMS431	RT25+2(L25)	4.1
OmyRT6TUF	RT25+2(L25)	10.4
BHMS250	RT25	0	p
Omy1552UW	RT25	2.3	p
OMM5138	RT25	5.7	p	Ga-IV	13395607	3.9e-76	94	134
Omi48TUF	RT25	10.2	p
OmyFGT21TUF	RT25	12.5	p
OmyRGT7TUF	RT25	14	p
One104ADFG	RT25	19.3	p	Ga-IV	1452706	1.1e-41	84	185
OMM1054	RT25	19.3	p
Ssa0038BSFU	RT25	24.4	p	Ga-IV	22589696	3.1e-18	67	218
AGC/CAT375	RT25	28.7	p
BX317661	RT25	28.8	p	GaIV	9523097	2.7e-40	81	186
Myostatin5	RT25	33.1	p
OMM5065	RT25	34.3	p
AAC/CTC104	RT25	36.1	p
OMM1301	RT25	36.1	p	Ga-XV	6083176	0.00085	75	92
Omy1149INRA	RT25	36.6	p
AGG/CTC83	RT25	37.9	p
AGC/CTA88	RT25	40.6	p
CL15589	RT25	45.1	cent
Ogo2UW	RT25	45.1	cent	Ga-IV	3946647	1.2e-20	80	137
BHMS486	RT25	46	cent	Ga-XXI	5254919	0.00087	69	168
OMM1193	RT25	58.5	q	Ga-XV	9162487	1.7e-29	77	241
OMM5175	RT25	69.9	q
AGG/CTC77	RT25	88.1	q
BX881655	RT25	89.2	q	Ga-I	27643881	6.1e-24	73.94	142
OMM1335	RT25	90.3	q	Ga-I	27673912	1.2e-10	77	116
ACA/CTT72	RT26	0
ACC/CTA416	RT26	0.6
ACC/CTA413	RT26	0.6
ACT/CAT156	RT26	2
OmyFGT24TUF	RT26	4
OMM5036	RT26	4.1		Ga-I	4816787	0.00072	72	156
SSOSL32	RT26	5.1
Omi66TUF	RT26	5.1
OMM1015	RT26	5.1
BHMS7.005	RT26	6.2
Omy111DU	RT26	29.3
CR375500	RT26	29.3		Ga-I	6802629	1.5e-77	79	296
BX860240	RT26	29.3		Ga-I	10088191	2.2e-32	81	143
OMM1767	RT26	29.3
CB506726	RT26	29.3		Ga-I	903315	0.0036	80	95
CA052244	RT26	29.3		Ga-I	903048	1.7e-07	74	144
Ssa80BSFU	RT26	29.3		Ga-I	5596178	9.1e-10	77	170
OMM1228	RT27	0	q
Ssa16NUIG	RT27	0	q
Ssa0064BSFU	RT27	1.8	q
OMM1347	RT27	2.3	q
AGG/CAG83	RT27	2.3	q
OmyRGT31TUF	RT27	2.3	q
Omy1INRA	RT27	2.3	q
BX863380	RT27	2.3	q	Ga-XIX	6087345	1.4e-23	76	197
AAG/CTT195	RT27	4.8	q
ACA/CTG345	RT27	4.8	q
ACA/CAA127	RT27	7.4	q
FGF6	RT27	10	q	Ga-XIX	19484670
Str591INRA	RT27	10.1	q
ACA/CAC87	RT27	15	q
ras-1	RT27	15.2	q
AAC/CTG171	RT27	18.2	q
Omi56TUF	RT27	19.2	q
CA374878	RT27	25.6	q	Ga-XIX	17054927	1.6e-106	82	259
Ssa0095BSFU	RT27	25.6	q	Ga-XIX	17205501	2e-52	84	299
OMM3002	RT27	25.6	q
ACA/CAA98	RT27	27.7	q
AAC/CTT432	RT27	29.8	q
OMM3001	RT27	36	q
AGG/CAA106	RT27	37.2	q
ACT/CAA171	RT27	41.3	q
ACG/CAA285	RT27	44.2	q
AGG/CAG130	RT27	45.4	q
AGG/CTG137	RT27	47.6	q
Ssa142NUIG	RT27	53.8	q
BHMS212	RT27	55.9	q
Omy6DIAS	RT27	55.9	q	Ga-XI	634194	0.0056	67.07	167
ACG/CTG298	RT27	55.9	q
ACT/CTC219	RT27	55.9	q
AAC/CAA134	RT27	55.9	q
IGF2	RT27	57.5	q	Ga-XIX	13287163
Omy102INRA	RT27	57.5	q
OMM1235	RT27	59.2	cent
Ots501NWFSC	RT27	62.5	cent
CA375845	RT27	62.5	cent
Str15INRA	RT27	62.5	cent
BHMS254	RT27	64.2	p
OMM1364	RT27	66	p	Ga-XX	14623666	2.4e-43	82	186
Ots529NWFSC	RT27	69.5	p	Ga-XIX	11850519	1.2e-05	80	81
BX073867	RT27	72.8	p	Ga-XX	15464888	3.8e-20	74	202
CA368402	RT27	72.8	p
AAC/CTG152	RT27	72.8	p
Omy272UoG	RT27	76.7	p
Omy1119UW	RT27	77.4	p
Ocl2UW	RT27	77.4	p
Myostatin6	RT27	77.4	p
AAG/CAC92	RT27	77.4	p
OMM1108	RT27	80.3	p
OMM5062	RT27	80.3	p
BX885490	RT27	81.1	p	Ga-XX	10248404	1.1e-27	73	250
BX313262	RT27	81.1	p	Ga-XX	10248396	2.2e-25	73	258
OMM1263	RT27	87.8	p	Ga-XX	18416295	6.2e-26	80	169
One18ASC	RT27	92.3	p
OMM5188	RT27	94.5	p	Ga-XX	657549	4.8r-99	83	245
OmyFGT8TUF	RT27	96.1	p
OMM5000	RT27	97.7	p	Ga-XX	12392325	1e-78	83	312
OmyRGT13TUF	RT27	97.7	p
OtsG423UCD	RT27	102.6	p	Ga-XX	13034334	1.2e-07	75	94
OMM5177	RT27	102.6	p
Omy29INRA	RT27	102.6	p
ACA/CAT140	RT27	104.9	p
BX321659	RT27	104.9	p
OMM1122	RT27	104.9	p
Omi156TUF	RT27	109.5	p
Omi210TUF	RT27	109.5	p
AAG/CAG83	RT27	109.5	p
AAC/CTG88	RT27	113.6	p
ACG/CAC151	RT27	113.6	p
Omi105TUF	RT27	117.6	p
One102ADFG	RT27	145	p
OMM5062	RT27+2(L44)	0
AAC/CAC106	RT27+2(L44)	0
OMM3065	RT29	0	q
OMM3057	RT29	2	q	Ga-XVII	10345670	0.00091	90	80
OMM3064	RT29	2	q	Ga-XVII	10333139	2.9e-15	67	201
OMM1200	RT29	10.4	q	Ga-XI	10060756	4.2e-06	73	149
Omi167TUF	RT29	10.4	q
OMM1330	RT29	41.6	q
OMM1269	RT29	47.9	q	Ga-VIII	18616933	0.00011	73	134
AAG/CTG129	RT29	50	q
BX885263	RT29	50	q	Ga-IX	4476469	1.3e-78	81	415
OMM5074	RT29	50	q
CA361991	RT29	50	q	Ga-IX	4879141	3.9e-10	74	167
OMM1269	RT29	50	q	Ga-VIII	18616933	0.00011	73	134
BX311884	RT29	52.1	q	Ga-IX	19669762	0.02	68	129
CA358173	RT29	52.1	q	Ga-IX	15165486	7e-37	70	238
Omi205TUF	RT29	52.1	q
CL11428	RT29	52.1	q
Omy11INRA	RT29	52.1	q
OMM1064	RT29	52.1	q
BX301679	RT29	53.5	q	Ga-IX	15563508	3.9e-24	77	124
ACA/CAC128	RT29	55	q
Omi164TUF	RT29	55	q
OMM5116	RT29	56.4	q
CA358173	RT29	62.1	q	Ga-IX	15165486	7e-37	70	238
ACT/CTA314	RT29	63.5	q
AAC/CAA250	RT29	63.5	q
AAC/CAA84	RT29	74.9	q
BX087664	RT29	77.8	q	Ga-IX	10172768	1.4e-50	91	159
BHMS7.015	RT29	77.8	q
SmaBFRO1	RT29	77.8	q	Ga-IX	16811154	1e-18	79	153
Omy21INRA	RT29	77.8	q
OtsG68UCD	RT29	81.4	q
OMM1162	RT29	87.4	q
OMM5051	RT29	93.4	q
OMM5043	RT29	96.5	q
OtsG43UCD	RT29	99.5	q
CA367675	RT29	99.5	q
AAC/CTT260	RT29	99.5	q
Omy1223UW	RT29	108.8	cent
OMM1300	RT29	109.9	cent
BX866010	RT29	109.9	cent	Ga-XVII	7792483	4.5e-43	73	228
ACA/CTG64	RT29	109.9	cent
OmyFGT3TUF	RT29	116.6	p
Ssa0098BSFU	RT29	116.6	p
OtsG243UCD	RT29	133.5	p
Ghrelin	RT29	139.8	p	sc		1.6e-05	70	121
Omi104TUF	RT29	139.8	p
HoxC4b	RT29	141.9	p	Ga-XII	11647407
HoxC6b	RT29	141.9	p	Ga-XII	11633747
Ots108SSBI	RT29	148.2	p
ACG/CAA222	RT29	148.2	p
OmyRGT19TUF	RT29	152.3	p
Omy28INRA	RT29	160.7	p
AAC/CTT140	RT29	163	p
Omy110INRA	RT29	166.9	p
sG3PDH-1*	RT29	166.9	p
Omy109INRA	RT29	169	p
SalE38SFU	RT30	0
BX079862	RT30	3.6		Ga-VI	1655408	6.5e-51	75	180
AGG/CTA183	RT30	10.6
AGG/CTG220	RT30	16
OMM5011	RT30	22.2
GnRH-3A	RT30	23.7
AAC/CTA137	RT30	33.4
Omy5DIAS	RT30	34.8
OmyRGT24TUF	RT30	36.2
OmyRGT34TUF	RT30	36.9
Omy108INRA	RT30	36.9
BX861315	RT30	39.9		Ga-V	2247697	1.3e-67	84	191
AAC/CTG183	RT30	39.9
OMM1186	RT30	39.9		sc		3.3e-11	74	152
OMM1019	RT30	39.9
BHMS418	RT30	39.9
OMM1238	RT30	50.4
BX871195	RT30	52.4		Ga-V	1684901	2.5e-16	85	109
OMM1184	RT30	53.8
Omi105TUF	RT31	0	p
Omi156TUF	RT31	0	p
ACT/CAT74	RT31	2	p
Omi210TUF	RT31	2.5	p
HoxA2b	RT31	4.1	p	Ga-XX	9733716	4.6e-108	77	318
OMM1122	RT31	4.1	p
AGC/CTT289	RT31	5.9	p
BX321659	RT31	8.3	p
AGG/CAT88	RT31	10.3	p
OMM5020	RT31	10.7	p
Omi175TUF	RT31	16.7	p	Ga-XX	18686928	3.7e-08	78	78
OMM5067	RT31	16.7	p	Ga-XX	18013802	1.1e-07	72	161
OmyFGT8TUF	RT31	18	p
CA349040	RT31	18	p	Ga-XX	657046	1.4e-05	69	111
One18ASC	RT31	22.9	p
Str4INRA	RT31	24.7	p
One102ADFG	RT31	26.7	p
OmyRGT1TUF	RT31	31.8	p
Omy272UoG	RT31	31.8	p
ACC/CAC289	RT31	31.8	p
CA368402	RT31	31.8	p
BHMS254	RT31	36.4	p
ACG/CTC58	RT31	36.4	p
Ssa406UoS	RT31	38.5	p
Omy1006UW	RT31	38.5	p
ATP1A3	RT31	44.6	p	Ga-XX	11268489
OMM1078	RT31	52.8	p
ACT/CTT427	RT31	52.8	p
OMM5146	RT31	52.8	p
OMM1058	RT31	54.4	cent	Ga-XVI	3353254	2.6e-30	80	209
BHMS129	RT31	54.4	cent	Ga-XVI	288794	2.3e-07	73	118
AAC/CTA110	RT31	57.5	q
HoxD9a	RT31	70.7	q	Ga-XVI	9813729
HoxD10a	RT31	70.7	q	Ga-XVI	9817449
HoxD9a	RT31	71.4	q	Ga-XVI	9813729
OMM5024	RT31	74.5	q
OMM1083	RT31	78.6	q
ACC/CTA97	RT31	82.6	q
Omi96TUF	RT31	86.1	q	sc		4.1e-08	90	64
BX318599	RT31	94.2	q	Ga-XVI	6991832	1.3e-39	80	170
ACC/CTG161	RT31	95.4	q
AAG/CAT86	RT31+2(L25)	0
BX318599	RT31+2(L25)	2		Ga-XVI	6991832	1.3e-39	80	170
AGC/CTT101	RT31+2(L25)	2
ACT/CAC142	RT31+2(L25)	2
OMM1080	RT31+2(L25)	18.7
OMM1053	RT31+2(L25)	18.7
sIDHP-3*	RT31+2(L25)	20.8
BHMS234	RT31+2(L25)	20.8
OMM5164	RT31+2(L25)	20.8
