# Supplementary material for: Genomic arrangement of salinity tolerance QTLs in salmonids: A comparative analysis of Atlantic salmon (Salmo salar) with Arctic charr (Salvelinus alpinus) and rainbow trout (Oncorhynchus mykiss)
Source: BMC Genomics. 2012 Aug 24;13:420. doi: 10.1186/1471-2164-13-420 (PMC3480877; doi:10.1186/1471-2164-13-420)
Supplement: Additional file 8 — Marker homologies among Atlantic salmon (Salmo salar), Arctic charr (Salvelinus alpinus), and rainbow trout (Oncorhynchus mykiss). [file 1471-2164-13-420-S8.xlsx]

## Sheet: Ssa-Sal-Omy homologies
Marker	Atlantic salmon	Arctic charr	Rainbow trout
OMM1016	AS-1	NA	NA
BHMS247/2B	AS-1	NA	NA
Ssa-A14/1	AS-1	NA	NA
Ssa-A15/1	AS-1	NA	NA
AGC/CTC565	AS-1	NA	NA
Ssa0856BSFU	AS-1	NA	NA
Ssa0114ECIG	AS-1	NA	NA
AAG/CAT218	AS-1	NA	NA
ACT/CAC148	AS-1	NA	NA
Ssa0531BSFU	AS-1	NA	NA
Ssa1077BSFU	AS-1	NA	NA
BHMS216	AS-1	NA	NA
Ssa0542BSFU	AS-1	NA	NA
Ssa0947BSFU	AS-1	NA	NA
Ssa0015SSFU	AS-1	NA	NA
Ssa0247BSFU	AS-1	NA	NA
One102ADFG	AS-1	NA	RT-31f
One18ASC	AS-1	NA	RT-31f
Str4INRA	AS-1	NA	RT-31f
Ssa406UoS	AS-1	NA	RT-31f
BHMS7.029/1A	AS-1+2	NA	NA
Ssa0219BSFU	AS-1+2	NA	NA
Ssa0691BSFU	AS-1+2	NA	NA
BHMS150	AS-1+2	NA	NA
Ssa0337BSFU	AS-1+2	NA	NA
Ssa208/2	AS-1+2	NA	NA
ACT/CTG71	AS-1+2	NA	NA
Ssa0166ECIG	AS-1+2	NA	NA
CL7880	AS-1+2	NA	NA
Ssa58	AS-1+2	NA	NA
Ssa0183BSFU	AS-1+2	NA	NA
Ssa202DU	AS-1+2	NA	NA
Ssa0181BSFU	AS-1+2	NA	NA
Ssa0233BSFU	AS-1+2	NA	NA
AAG/CTA236	AS-1+2	NA	NA
CL11428	AS-1+2	NA	RT-29f
Sal1UoG	AS-1+2	NA	RT-29m
Ssa0055BSFU	AS-1+2	NA	RT-2f
CA341677	AS-1+2	NA	RT-2f
CA050694	AS-10	AC-4	NA
BHMS7.033	AS-10	AC-4	NA
One7ASC	AS-10	AC-8	NA
BHMS330	AS-10	AC-8	NA
BG934221	AS-10	AC-8	NA
Str85INRA	AS-10	AC-8+3	NA
AGC/CTG136	AS-10	NA	NA
Ssa0346BSFU	AS-10	NA	NA
Ssa0042BSFU	AS-10	NA	NA
Ssa1070BSFU	AS-10	NA	NA
BHMS404	AS-10	NA	NA
Ssa412UoS	AS-10	NA	NA
BHMS214	AS-10	NA	NA
Ssa0812BSFU	AS-10	NA	NA
Ssa0041aECIG	AS-10	NA	NA
Ssa0119BSFU	AS-10	NA	NA
Ssa0107ECIG	AS-10	NA	NA
Ssa0420BSFU	AS-10	NA	NA
Ssa0049SSFU	AS-10	NA	NA
Ssa0150bECIG	AS-10	NA	NA
Ssa0150aECIG	AS-10	NA	NA
ACC/CAC186	AS-10	NA	NA
Ssa0769BSFU	AS-10	NA	NA
Ssa0806BSFU	AS-10	NA	NA
Ssa0126bECIG	AS-10	NA	NA
Ssa0126aECIG	AS-10	NA	NA
Str541INRA	AS-10	NA	NA
AAC/CTC135	AS-10	NA	NA
Ssa0416BSFU	AS-10	NA	NA
Ssa0086BSFU	AS-10	NA	NA
Ssa0885BSFU	AS-10	NA	NA
Ssa0804BSFU	AS-10	NA	NA
Ssa0513BSFU	AS-10	NA	NA
CTAX(VMS)	AS-10	NA	NA
Ssa0628BSFU	AS-10	NA	NA
Ssa0106ECIG	AS-10	NA	NA
Ssa10EVMS	AS-10	NA	NA
Ssa0225BSFU	AS-10	NA	NA
Ssa0055SSFU	AS-10	NA	NA
Ssa1061BSFU	AS-10	NA	NA
Ssa0140ECIG	AS-10	NA	NA
Ssa0036ECIG	AS-10	NA	NA
Ssa-A33	AS-10	NA	NA
Ssa0850BSFU	AS-10	NA	NA
Ssa0037SSFU	AS-10	NA	NA
Ssa48	AS-10	NA	NA
Ssa0200BSFU	AS-10	NA	NA
Ssa0599BSFU	AS-10	NA	NA
ACA/CTT346	AS-10	NA	NA
Ssa0208aECIG	AS-10	NA	NA
Ssa0208bECIG	AS-10	NA	NA
Ssa0499BSFU	AS-10	NA	NA
ApoAI	AS-10	NA	NA
AGG/CTG141	AS-10	NA	NA
Omy18DIAS	AS-10	NA	NA
Ssa0736BSFU	AS-10	NA	NA
Ssa0767BSFU	AS-10	NA	NA
Ssa-A34/2	AS-10	NA	NA
SSOSL85	AS-10	NA	NA
Ssa0815BSFU	AS-10	NA	NA
Ssa219	AS-10	NA	NA
Ssa17	AS-10	NA	NA
ACG/CAG309	AS-10	NA	NA
Ssa0040ECIG	AS-10	NA	NA
OMM5159	AS-10	NA	RT-12f
BX866899	AS-10	AC-25	RT-12m
AAG/CAG94	AS-10	NA	RT-24f
BHMS431	AS-10	AC-4	RT-25f
CL15589	AS-10	NA	RT-25f
Ogo2UW	AS-10	NA	RT-25f
BHMS250	AS-10	NA	RT-25f
OmyFGT21TUF	AS-10	NA	RT-25f
One104ADFG	AS-10	NA	RT-25f
OMM1301	AS-10	NA	RT-25f
OMM5137	AS-10	AC-4	RT-25m
Ssa0080BSFU	AS-10	AC-25	RT-26f
BHMS7.005	AS-10	NA	RT-26f
CB506726	AS-10	NA	RT-26f
CA052244	AS-10	NA	RT-26f
CR375500	AS-10	NA	RT-26fLot25
BX867287	AS-10	NA	RT-7f
OmyRGT30TUF	AS-10	AC-20	RT-9f
CA350064	AS-11	AC-19	NA
CL18423	AS-11	AC-19	NA
OMM5184	AS-11	AC-20	NA
BX870052	AS-11	AC-32	NA
Ssa0754BSFU	AS-11	NA	NA
Ssa0851BSFU	AS-11	NA	NA
Ssa0649BSFU	AS-11	NA	NA
Ssa0015ECIG	AS-11	NA	NA
Ssa0343BSFU	AS-11	NA	NA
ACC/CAA350	AS-11	NA	NA
ACA/CTT108	AS-11	NA	NA
Ssa0368BSFU	AS-11	NA	NA
BHMS7.014	AS-11	NA	NA
Ssa0448BSFU	AS-11	NA	NA
Ssa0062ECIG	AS-11	NA	NA
SsaLEEI53	AS-11	NA	NA
Ssa86	AS-11	NA	NA
Ssa0212BSFU	AS-11	NA	NA
Ssa0818BSFU	AS-11	NA	NA
Ssa417UoS	AS-11	NA	NA
Ssa0670BSFU	AS-11	NA	NA
CL8926	AS-11	NA	NA
Ssa15EVMS	AS-11	NA	NA
SsaD144	AS-11	NA	NA
Ssa0073BSFU	AS-11	NA	NA
ACG/CAT198	AS-11	NA	NA
BHMS7.053	AS-11	NA	NA
ACT/CAG132	AS-11	NA	NA
Ssa0144BSFU	AS-11	NA	NA
Ssa0516BSFU	AS-11	NA	NA
BHMS184B	AS-11	NA	NA
Omi25TUF	AS-11	NA	NA
Ssa0201BSFU	AS-11	NA	NA
Ssa0936BSFU	AS-11	NA	NA
Ssa0137ECIG	AS-11	NA	NA
Ssa0809BSFU	AS-11	NA	NA
OMM1272	AS-11	NA	RT-13f
OmyRGT32TUF	AS-11	NA	RT-13f
CR373404	AS-11	NA	RT-13f
ATP1B3A	AS-11	NA	RT-13f
Ssa0017BSFU	AS-11	AC-19	RT-13m
OMM5019	AS-11	AC-20	RT-2&29
Sal6UoG	AS-11	NA	RT-5f
OMM1274	AS-11	AC-20	RT-9f
OMM5063	AS-11	AC-20	RT-9f
OMM5140	AS-11	AC-20m	RT-9f
SsaLEEI84	AS-11	NA	RT-9f
IgM	AS-11	NA	RT-9f
BX311224	AS-11	NA	RT-9f
OMM1267	AS-11	NA	RT-9f
BHMS272	AS-12	AC-23	NA
BHMS247/1A	AS-12	NA	NA
Ssa-A14/2	AS-12	NA	NA
Ssa-A15/2	AS-12	NA	NA
AGG/CAG128	AS-12	NA	NA
Ssa1013BSFU	AS-12	NA	NA
Ssa0911BSFU	AS-12	NA	NA
Ssa24EVMS	AS-12	NA	NA
BHMS522	AS-12	NA	NA
BHMS291	AS-12	NA	NA
Ssa0591BSFU	AS-12	NA	NA
AAG/CAG256	AS-12	NA	NA
Ssa0112ECIG	AS-12	NA	NA
Ssa0356BSFU	AS-12	NA	NA
AAC/CTG193	AS-12	NA	NA
Ssa0897BSFU	AS-12	NA	NA
Ssa0884BSFU	AS-12	NA	NA
Ssa0566BSFU	AS-12	NA	NA
Ssa0252ECIG	AS-12	NA	NA
Ssa7EVMS	AS-12	NA	NA
CL3014	AS-12	NA	NA
CL25111	AS-12	NA	NA
Ssa0333BSFU	AS-12	NA	NA
BHMS7.029/2B	AS-12	NA	NA
OMM1189	AS-12	NA	NA
Ssa0739BSFU	AS-12	NA	NA
Ssa0962BSFU	AS-12	NA	NA
CL28276	AS-12	NA	NA
Ssa0837BSFU	AS-12	NA	NA
Ssa0747BSFU	AS-12	NA	NA
Ssa0256BSFU	AS-12	NA	NA
BHMS362	AS-12	NA	NA
Ssa0079bECIG	AS-12	NA	NA
Ssa0571BSFU	AS-12	NA	NA
Ssa74	AS-12	NA	NA
Ssa0808BSFU	AS-12	NA	NA
Ssa0077ECIG	AS-12	NA	NA
AAC/CTC107	AS-12	NA	NA
BX317661	AS-12	NA	RT-25f
Ssa0063BSFU	AS-12	NA	RT-27&31
BX313262	AS-12	AC-35m	RT-27f
OMM5188	AS-12	NA	RT-27f
OMM1108	AS-12	NA	RT-27f
Ocl2UW	AS-12	NA	RT-27f
Ssa0064BSFU	AS-12	NA	RT-27f
HoxA11b	AS-12	NA	RT-27m
OMM5000	AS-12	AC-35	RT-31f
Omy1006UW	AS-12	AC-6+2	RT-31f
OMM1122	AS-12	NA	RT-31f
OmyFGT8TUF	AS-12	NA	RT-31f
Omy272UoG	AS-12	NA	RT-31f
CA368402	AS-12	NA	RT-31f
HoxA2b	AS-12	NA	RT-31f
CA349040	AS-12	NA	RT-31f
ATP1A3	AS-12	NA	RT-31f
Omy1102UW	AS-12	AC-8	RT-3f
BHMS206	AS-12	AC-8m	RT-3f
Ssa0060BSFU	AS-12	NA	RT-3f
OMM5174	AS-12	NA	RT-3f
BHMS267.1	AS-12	NA	RT-3f
Ssa0588BSFU	AS-13	NA	NA
CA040745	AS-13	NA	NA
Ssa0129BSFU	AS-13	NA	NA
Ssa0573BSFU	AS-13	NA	NA
Ssa0703BSFU	AS-13	NA	NA
CL17198	AS-13	NA	NA
Ssa0823BSFU	AS-13	NA	NA
ACC/CAC527	AS-13	NA	NA
BHMS396	AS-13	NA	NA
AGC/CTC97	AS-13	NA	NA
Ssa0816BSFU	AS-13	NA	NA
Ssa0530BSFU	AS-13	NA	NA
Ssa0596BSFU	AS-13	NA	NA
Ssa0609BSFU	AS-13	NA	NA
BHMS422B	AS-13	NA	NA
ACC/CAC301	AS-13	NA	NA
ACC/CAC294	AS-13	NA	NA
Ssa0190ECIG	AS-13	NA	NA
Ssa164	AS-13	NA	NA
Ssa0322BSFU	AS-13	NA	NA
BHMS288	AS-13	NA	NA
AAC/CAC326	AS-13	NA	NA
ACC/CAC260	AS-13	NA	NA
Ssa0024ECIG	AS-13	NA	NA
Ssa0135BSFU	AS-13	NA	NA
Ssa0308BSFU	AS-13	NA	NA
CL47345	AS-13	NA	NA
Ssa4EVMS	AS-13	NA	NA
CB505581	AS-13	NA	NA
Ssa0076ECIG	AS-13	NA	NA
Ssa0001ECIG	AS-13	NA	NA
Ssa0693BSFU	AS-13	NA	NA
Ssa0550BSFU	AS-13	NA	NA
Ssa0784BSFU	AS-13	NA	NA
Ssa422	AS-13	NA	NA
Ssa0853BSFU	AS-13	NA	NA
BHMS289	AS-13	NA	NA
AGC/CTC127	AS-13	NA	NA
Ssa0916BSFU	AS-13	NA	NA
Ssa0138BSFU	AS-13	NA	NA
Ssa0248BSFU	AS-13	NA	NA
Ssa0928BSFU	AS-13	NA	NA
CA058586	AS-13	NA	RT-19f
Ssa407UoS	AS-13	NA	RT-19m
HoxB5b	AS-13	NA	RT-22f
BHMS422A	AS-13	NA	RT-22f
Ssa289DU	AS-13	NA	RT-22f
Ssa5EVMS	AS-14	NA	NA
Ssa0975BSFU	AS-14	NA	NA
BHMS311	AS-14	NA	NA
Str-A22/1	AS-14	NA	NA
Str-A22/2/1	AS-14	NA	NA
OMM1011	AS-14	NA	NA
Ssa0257ECIG	AS-14	NA	NA
Ssa0787BSFU	AS-14	NA	NA
Ssa0243ECIG	AS-14	NA	NA
Ssa0216ECIG	AS-14	NA	NA
BHMS111	AS-14	NA	NA
Ssa0234BSFU	AS-14	NA	NA
Ssa0785BSFU	AS-14	NA	NA
Ssa0189BSFU	AS-14	NA	NA
Ssa0190BSFU	AS-14	NA	NA
Ssa0801BSFU	AS-14	NA	NA
Ssa1018BSFU	AS-14	NA	NA
Ssa1019BSFU	AS-14	NA	NA
Omi94TUF	AS-14	NA	NA
Ssa0932BSFU	AS-14	NA	NA
Ssa0402BSFU	AS-14	NA	NA
Ssa0195BSFU	AS-14	NA	NA
Ssa0689BSFU	AS-14	NA	NA
Ssa0412BSFU	AS-14	NA	NA
ACT/CTG296	AS-14	NA	RT-23m
BX318599	AS-14	AC-20	RT-5f
CA061336	AS-14	AC-36	RT-5f
BX913059	AS-14	AC-36	RT-5f
CL16851	AS-14	AC-36m	RT-5f
BX888097	AS-14	NA	RT-5f
OMM1365	AS-14	NA	RT-5f
CL8708	AS-14	NA	RT-5f
OtsG249UCD	AS-14	NA	RT-5f
BHMS321	AS-14	NA	RT-5f
OMM1032	AS-14	NA	RT-5m
BHMS386	AS-15	NA	NA
Ssa1037BSFU	AS-15	NA	NA
Ssa1034BSFU	AS-15	NA	NA
Ssa167BSFU	AS-15	NA	NA
Ssa0168BSFU	AS-15	NA	NA
AJ425048	AS-15	NA	NA
Ssa1029BSFU	AS-15	NA	NA
Ssa1030BSFU	AS-15	NA	NA
Ssa1031BSFU	AS-15	NA	NA
Ssa1033BSFU	AS-15	NA	NA
Ssa1035BSFU	AS-15	NA	NA
Ssa1036BSFU	AS-15	NA	NA
Ssa1038BSFU	AS-15	NA	NA
Ssa0165BSFU	AS-15	NA	NA
Ssa0248ECIG	AS-15	NA	NA
Ssa0984BSFU	AS-15	NA	NA
Ssa0166BSFU	AS-15	NA	NA
AAG/CTG119	AS-15	NA	NA
Ssa0151BSFU	AS-15	NA	NA
Ssa21EVMS	AS-15	NA	NA
Ssa0978BSFU	AS-15	NA	NA
HoxA3a	AS-15	NA	NA
BHMS127	AS-15	NA	NA
BHMS379	AS-15	NA	NA
AAC/CAT207	AS-15	NA	NA
Ssa0147BSFU	AS-15	NA	NA
Ssa1067BSFU	AS-15	NA	NA
OMM5002	AS-15	NA	RT-16
OMM5014	AS-16	AC-37	NA
Ssa0192BSFU	AS-16	NA	NA
CL19368	AS-16	NA	NA
AAC/CAC138	AS-16	NA	NA
ACC/CAA263	AS-16	NA	NA
CL17121	AS-16	NA	NA
Ssa416UoS	AS-16	NA	NA
Ssa0104BSFU	AS-16	NA	NA
Ssa0727BSFU	AS-16	NA	NA
BHMS259	AS-16	NA	NA
BHMS359	AS-16	NA	NA
Ssa0067BSFU	AS-16	NA	NA
Ssa0119ECIG	AS-16	NA	NA
Ssa0682BSFU	AS-16	NA	NA
AAC/CAA193	AS-16	NA	NA
StrA9/2	AS-16	NA	NA
Ssa0136BSFU	AS-16	NA	NA
Omi116TUF	AS-16	NA	NA
Ssa0083BSFU	AS-16	NA	NA
Ssa0307BSFU	AS-16	NA	NA
ACC/CAG201	AS-16	NA	NA
Ssa1071BSFU	AS-16	NA	NA
StrA12/1	AS-16	NA	NA
Ssa0231BSFU	AS-16	NA	NA
ACG/CTA97	AS-16	NA	NA
AGG/CTC282	AS-16	NA	NA
BHMS155	AS-16	NA	NA
Ssa0218BSFU	AS-16	NA	NA
ACA/CTC182	AS-16	NA	NA
Ssa0782BSFU	AS-16	NA	NA
Ssa0101BSFU	AS-16	NA	NA
Ssa0184BSFU	AS-16	NA	NA
Ssa0249BSFU	AS-16	NA	NA
ACG/CAA503	AS-16	NA	NA
Ssa0125BSFU	AS-16	NA	NA
Ssa0462BSFU	AS-16	NA	NA
Ssa0039SSFU	AS-16	NA	NA
Ssa0760BSFU	AS-16	NA	NA
BHMS277	AS-16	NA	NA
AAC/CTG121	AS-16	NA	NA
Ssa0419BSFU	AS-16	NA	NA
Ssa0030BSFU	AS-16	NA	NA
Ssa1026BSFU	AS-16	NA	NA
Ssa0638BSFU	AS-16	NA	NA
Ssa0156BSFU	AS-16	NA	NA
Omy1032UW	AS-16	NA	RT-6f
GnRH-3B	AS-16	AC-25	RT-6m
OmyRGT55TUF	AS-16	AC-25	RT-6m
BHMS176	AS-16	NA	RT-6m
Ssa6DIAS	AS-17	AC-21m	NA
Ssa0072BSFU	AS-17	AC-9+2	NA
OMM1374	AS-17	AC-9+2	NA
Ssa23EVMS	AS-17	NA	NA
ACA/CAA66	AS-17	NA	NA
ACC/CTG187	AS-17	NA	NA
Ssa7DIAS	AS-17	NA	NA
Ssa0344BSFU	AS-17	NA	NA
CB514591	AS-17	NA	NA
Ssa0228BSFU	AS-17	NA	NA
Ssa0681BSFU	AS-17	NA	NA
Ssa87	AS-17	NA	NA
AGG/CTA157	AS-17	NA	NA
Ssa0146BSFU	AS-17	NA	NA
Ssa0867BSFU	AS-17	NA	NA
Ssa0843BSFU	AS-17	NA	NA
ACT/CTA279	AS-17	NA	NA
Ssa0097BSFU	AS-17	NA	NA
Ssa0295BSFU	AS-17	NA	NA
ACG/CAG170	AS-17	NA	NA
ACG/CAG174	AS-17	NA	NA
ACG/CAG161	AS-17	NA	NA
Ssa0643BSFU	AS-17	NA	NA
Ssa0522BSFU	AS-17	NA	NA
Ssa0309BSFU	AS-17	NA	NA
Ssa0715BSFU	AS-17	NA	NA
Ssa0280BSFU	AS-17	NA	NA
AAG/CAG56	AS-17	NA	NA
Ssa0630BSFU	AS-17	NA	NA
Ssa0137BSFU	AS-17	NA	NA
Ssa0319BSFU	AS-17	NA	NA
Ssa0726BSFU	AS-17	NA	NA
ACG/CAA272	AS-17	NA	NA
Ssa0775BSFU	AS-17	NA	NA
Ssa0055ECIG	AS-17	NA	NA
Ssa0627BSFU	AS-17	NA	NA
Ssa0096ECIG	AS-17	NA	NA
ACG/CTG125	AS-17	NA	NA
BHMS7.028	AS-17	NA	NA
Str-A22/2/2	AS-17	NA	NA
Ssa0756BSFU	AS-17	NA	NA
Ssa0669BSFU	AS-17	NA	NA
Ssa0583BSFU	AS-17	NA	NA
Ots524NWFSC	AS-17	NA	NA
StrA12/2	AS-17	NA	NA
AAC/CAC219	AS-17	NA	NA
Ssa0560BSFU	AS-17	NA	NA
BHMS414	AS-17	NA	NA
Ssa0429BSFU	AS-17	NA	NA
CL8933	AS-17	NA	NA
Ssa0659BSFU	AS-17	NA	NA
Ssa0799BSFU	AS-17	NA	NA
Ssa0601BSFU	AS-17	NA	NA
Ssa0418BSFU	AS-17	NA	NA
Ssa0016BSFU	AS-17	NA	NA
ACA/CAA121	AS-17	NA	NA
Ssa0164ECIG	AS-17	NA	NA
Ssa0549BSFU	AS-17	NA	NA
CL9726	AS-17	NA	NA
ACC/CTA292	AS-17	NA	NA
Ssa0173BSFU	AS-17	NA	NA
Ssa0246ECIG	AS-17	NA	NA
Ssa1005BSFU	AS-17	NA	NA
Ssa0306BSFU	AS-17	NA	NA
Ssa0281BSFU	AS-17	NA	NA
Ssa0002BSFU	AS-17	NA	NA
ACG/CTA169	AS-17	NA	NA
Ssa0111BSFU	AS-17	NA	NA
TC126859	AS-17	AC-9+2	RT-14f
Ssa410UoS	AS-17	NA	RT-14f
Ssa0102BSFU	AS-17	NA	RT-14f
BHMS281	AS-17	NA	RT-14f
BX881655	AS-17	AC-9+2	RT-25f
SalE38SFU	AS-17	AC-18	RT-30f
OmyRGT34TUF	AS-17	NA	RT-30f
BX861315	AS-17	NA	RT-30f
BHMS418	AS-17	NA	RT-30f
Ssa0103BSFU	AS-17	NA	RT-30m
BHMS331	AS-17	AC-28	RT-8f
Ogo3UW	AS-17	NA	RT-8f
OtsG83bUCD	AS-17	NA	RT-8f
One114ADFG	AS-17	NA	RT-8f
BHMS415	AS-17	NA	RT-8f
Ssa0033BSFU	AS-17	AC-28	RT-8m
BHMS420	AS-18	NA	NA
Ssa0082ECIG	AS-18	NA	NA
CB514761	AS-18	NA	NA
SSsp1605	AS-18	NA	NA
Ssa25EVMS	AS-18	NA	NA
Ssa0357BSFU	AS-18	NA	NA
Ssa0150SSFU	AS-18	NA	NA
Ssa0080ECIG	AS-18	NA	NA
Ssa0711BSFU	AS-18	NA	NA
Ssa0361BSFU	AS-18	NA	NA
Ssa0960BSFU	AS-18	NA	NA
AAC/CAT231	AS-18	NA	NA
Ssa0406BSFU	AS-18	NA	NA
Ssa0426BSFU	AS-18	NA	NA
Ssa0431BSFU	AS-18	NA	NA
Ssa0328BSFU	AS-18	NA	NA
Ssa0631BSFU	AS-18	NA	NA
Ssa0052ECIG	AS-18	NA	NA
Ssa0665BSFU	AS-18	NA	NA
Ssa0269BSFU	AS-18	NA	NA
Ssa0795BSFU	AS-18	NA	NA
Ssa0157ECIG	AS-18	NA	NA
Ssa0245ECIG	AS-18	NA	NA
Ssa0590BSFU	AS-18	NA	NA
Ssa0966BSFU	AS-18	NA	NA
BHMS377	AS-18	AC-13	RT-24f
Ssa85DU	AS-18	AC-13	RT-24f
OmyFGT16TUF	AS-18	NA	RT-24f
OMM1657	AS-19	AC-34	NA
ACG/CAG500	AS-19	NA	NA
Ssa0144SSFU	AS-19	NA	NA
AGC/CTG310	AS-19	NA	NA
AAG/CAC94	AS-19	NA	NA
Ssa0091ECIG	AS-19	NA	NA
Ssa0777BSFU	AS-19	NA	NA
Ssa0159ECIG	AS-19	NA	NA
BHMS365	AS-19	NA	NA
Ssa0158ECIG	AS-19	NA	NA
Ssa0604BSFU	AS-19	NA	NA
Ssa1074BSFU	AS-19	NA	NA
Ssa0466BSFU	AS-19	NA	NA
Ssa0914BSFU	AS-19	NA	NA
BX319411	AS-19	AC-34	RT-20f
CL17236	AS-19	NA	RT-20f
BX079862	AS-19	AC-25	RT-30f
BHMS360	AS-2	AC-12m	NA
BHMS417	AS-2	AC-27	NA
BHMS389	AS-2	NA	NA
Ssa0198ECIG	AS-2	NA	NA
Ssa1062BSFU	AS-2	NA	NA
Ssa0072ECIG	AS-2	NA	NA
StrA3/2	AS-2	NA	NA
Ssa0582BSFU	AS-2	NA	NA
Ssa0891BSFU	AS-2	NA	NA
CL24648	AS-2	NA	NA
ACA/CTG166	AS-2	NA	NA
SSOSL417	AS-2	NA	NA
AGG/CTG110	AS-2	NA	NA
Ssa0101SSFU	AS-2	NA	NA
AGG/CTG94	AS-2	NA	NA
Ssa0193ECIG	AS-2	NA	NA
ACT/CTG303	AS-2	NA	NA
Ssa0716BSFU	AS-2	NA	NA
Ssa1007BSFU	AS-2	NA	NA
Ssa0597BSFU	AS-2	NA	NA
Ssa-A13	AS-2	NA	NA
Ssa0141BSFU	AS-2	NA	NA
Ssa0003BSFU	AS-2	NA	NA
ACT/CTC252	AS-2	NA	NA
Ssa1086BSFU	AS-2	NA	NA
Ssa0751BSFU	AS-2	NA	NA
Ssa0844BSFU	AS-2	NA	NA
Ssa0623BSFU	AS-2	NA	NA
Ssa0824BSFU	AS-2	NA	NA
Oke4	AS-2	NA	NA
Ssa0859BSFU	AS-2	NA	NA
Ssa0673BSFU	AS-2	NA	NA
Ssa0614BSFU	AS-2	NA	NA
BHMS201	AS-2	NA	NA
Ssa0968BSFU	AS-2	NA	NA
BHMS278	AS-2	NA	NA
Ssa0026BSFU	AS-2	NA	NA
ACC/CTC232	AS-2	NA	NA
Ssa0813BSFU	AS-2	NA	NA
Ssa0051ECIG	AS-2	NA	NA
Ssa0458BSFU	AS-2	NA	NA
ACC/CAA136	AS-2	NA	NA
Omi41TUF	AS-2	NA	NA
BHMS292	AS-2	NA	NA
Ssa0349BSFU	AS-2	NA	NA
Omi85TUF	AS-2	NA	NA
Ssa0078ECIG	AS-2	NA	NA
Ssa1009BSFU	AS-2	NA	NA
CL13269	AS-2	NA	NA
Ssa0031BSFU	AS-2	NA	NA
BHMS159	AS-2	NA	RT-27&31
OMM1228	AS-2	AC-4+2	RT-27f
Ssa16NUIG	AS-2	AC-4m	RT-27f
BHMS212	AS-2	NA	RT-27f
BX863380	AS-2	NA	RT-27f
OMM1039	AS-2	NA	RT-27m
Ogo8UW	AS-2	AC-16	RT-8f
Ssa0087BSFU	AS-2	AC-16	RT-8f
OMM1009	AS-2	NA	RT-8f
SSOSL311	AS-2	NA	RT-8f
CA060381	AS-2	NA	RT-8f
CA358745	AS-2	NA	RT-8f
Ssa0020BSFU	AS-2	NA	RT-8f
Clock	AS-2	NA	RT-8f
Ssa0299BSFU	AS-2+2(Br6)	NA	NA
Ssa0134BSFU	AS-2+2(Br6)	NA	NA
AGC/CTG127	AS-2+2(Br6)	NA	NA
BHMS241	AS-20	NA	NA
Ssa0731BSFU	AS-20	NA	NA
Ssa0283BSFU	AS-20	NA	NA
Ssa0686BSFU	AS-20	NA	NA
Myostatin	AS-20	NA	NA
Ssa0317BSFU	AS-20	NA	NA
Ssa0494BSFU	AS-20	NA	NA
Ssa0109ECIG	AS-20	NA	NA
AAC/CTA116	AS-20	NA	NA
Ssa0733BSFU	AS-20	NA	NA
Ssa0100BSFU	AS-20	NA	NA
Ssa47	AS-20	NA	NA
Ssa0187BSFU	AS-20	NA	NA
Omi29TUF	AS-20	NA	NA
Ssa0238BSFU	AS-20	NA	NA
mMEP-2*	AS-20	NA	NA
BHMS308	AS-20	NA	NA
Ssa0235BSFU	AS-20	NA	NA
Ssa20	AS-20	NA	NA
Ssa0872BSFU	AS-20	NA	NA
Ssa0586BSFU	AS-20	NA	NA
ACG/CTC577	AS-20	NA	NA
Ssa0244ECIG	AS-20	NA	NA
Ssa0373BSFU	AS-20	NA	NA
Ssa0188BSFU	AS-20	NA	NA
Ssa17EVMS	AS-20	NA	NA
OMM5164	AS-20	NA	RT-31+2fLot25
OMM5024	AS-20	AC-20	RT-31f
HoxD9a	AS-20	NA	RT-31f
Omi27TUF	AS-21	NA	NA
Ssa-A45/2/1	AS-21	NA	NA
ACT/CTG369	AS-21	NA	NA
ACT/CTG460	AS-21	NA	NA
Ssa0063cECIG	AS-21	NA	NA
AGC/CTA329	AS-21	NA	NA
OmyRGT44TUF	AS-21	NA	NA
Ssa1022BSFU	AS-21	NA	NA
Ssa0800BSFU	AS-21	NA	NA
Ssa0512BSFU	AS-21	NA	NA
Ssa0279BSFU	AS-21	NA	NA
CL18304	AS-21	NA	NA
Ssa0139ECIG	AS-21	NA	NA
Ssa0285BSFU	AS-21	NA	NA
Ssa0323BSFU	AS-21	NA	NA
Ssa0374BSFU	AS-21	NA	NA
Ssa0680BSFU	AS-21	NA	NA
Ssa0019ECIG	AS-21	NA	NA
Ssa0116SSFU	AS-21	NA	NA
Ssa0735BSFU	AS-21	NA	NA
Ssa0026ECIG	AS-21	NA	NA
Omy1002UW	AS-21	AC-8	RT-10f
OMM1197	AS-21	AC-10	RT-18f
BX867151	AS-21	NA	RT-18f
CL10332	AS-21	NA	RT-18f
Ssa0646BSFU	AS-21+2	NA	NA
Ssa0562BSFU	AS-21+2	NA	NA
Ssa0428BSFU	AS-21+2	NA	NA
AGG/CTT167	AS-21+2	NA	NA
Sal16UoG	AS-22	AC-1	NA
Sal9UoG	AS-22	AC-12	NA
Sal7UoG	AS-22	AC-23m	NA
BHMS561A	AS-22	NA	NA
Sal4UoG	AS-22	NA	NA
BHMS332	AS-22	NA	NA
Ssa0005ECIG	AS-22	NA	NA
Ssa0116BSFU	AS-22	NA	NA
Ssa0104ECIG	AS-22	NA	NA
AGG/CAG62	AS-22	NA	NA
Ssa0371BSFU	AS-22	NA	NA
Ssa0130BSFU	AS-22	NA	NA
Ssa16	AS-22	NA	NA
BHMS173	AS-22	NA	NA
BHMS232/2B	AS-22	NA	NA
Ssa0329BSFU	AS-22	NA	NA
Ssa0961BSFU	AS-22	NA	NA
Ssa12	AS-22	NA	NA
AAG/CTC171	AS-22	NA	NA
Ssa0392BSFU	AS-22	NA	NA
Ssa2EVMS	AS-22	NA	NA
Ssa404UoS	AS-22	NA	NA
ACG/CTC413	AS-22	NA	NA
ACG/CTC427	AS-22	NA	NA
Ssa0690BSFU	AS-22	NA	NA
ATP1A1C	AS-22	NA	RT-12f
ATP1A1B	AS-22	NA	RT-12f
OMM5145	AS-22	NA	RT-12f
OMM5102	AS-22	AC-3	RT-15f
Myf5	AS-22	NA	RT-15f
Ssa0034BSFU	AS-22	NA	RT-15m
BX879524	AS-22	AC-27+2	RT-16
OMM5161	AS-22	AC-27m	RT-16
CA371653	AS-22	NA	RT-16
ATP1B1B	AS-22	NA	RT-16
CL67680	AS-22	AC-3	RT-7f
CA057924	AS-22	NA	RT-7f
CA045004	AS-22	NA	RT-7f
BX076758	AS-22	NA	RT-7f
OMM1077	AS-22	NA	RT-7f
SsaF43NUIG	AS-23	AC-26	NA
BHMS304	AS-23	NA	NA
Ssa402UoS	AS-23	NA	NA
Ssa0266BSFU	AS-23	NA	NA
ACT/CTC368	AS-23	NA	NA
Ssa403UoS	AS-23	NA	NA
AGC/CAA129	AS-23	NA	NA
ACT/CAC245	AS-23	NA	NA
Ssa0196bECIG	AS-23	NA	NA
Ssa0149ECIG	AS-23	NA	NA
Ssa0364BSFU	AS-23	NA	NA
Ssa22EVMS	AS-23	NA	NA
Ssa13EVMS	AS-23	NA	NA
Ssa0154SSFU	AS-23	NA	NA
Ssa1078BSFU	AS-23	NA	NA
Ssa1066BSFU	AS-23	NA	NA
BHMS7.043	AS-23	NA	NA
AGG/CTC117	AS-23	NA	NA
Ssa0934BSFU	AS-23	NA	NA
Ssa0196aECIG	AS-23	NA	NA
Ssa0668BSFU	AS-23	NA	NA
Ssa0245BSFU	AS-23	NA	NA
Ssa0150BSFU	AS-23	NA	NA
Ssa1020BSFU	AS-23	NA	NA
Ssa1021BSFU	AS-23	NA	NA
Ssa0923BSFU	AS-23	NA	NA
Ssa0840BSFU	AS-23	NA	NA
Ssa0123ECIG	AS-23	NA	NA
Ssa0029ECIG	AS-23	NA	NA
Ssa0113ECIG	AS-23	NA	NA
Ssa0710BSFU	AS-23	NA	NA
Ssa0045ECIG	AS-23	NA	NA
Ssa0250BSFU	AS-23	NA	NA
Ssa0125ECIG	AS-23	NA	NA
Ssa0355BSFU	AS-23	NA	NA
Ssa1080BSFU	AS-23	NA	NA
Ssa0489BSFU	AS-23	NA	NA
AAG/CAC123	AS-23	NA	NA
OMM1236	AS-23	AC-12	RT-12f
BHMS219	AS-23	AC-12m	RT-16
CA383830	AS-23	AC-27+2	RT-16
CA345149	AS-23	AC-27+2	RT-16
BHMS252	AS-23	NA	RT-16
OMM1013	AS-23	NA	RT-16
Ssa0095BSFU	AS-23	NA	RT-27f
Ssa20.19NUIG	AS-23	AC-16m	RT-6f
OMM1231	AS-23	AC-26+2	RT-6f
CL17363	AS-23	NA	RT-6f
BHMS139	AS-23+2	AC-26m	NA
Ssa0004ECIG	AS-23+2	NA	NA
BHMS283	AS-23+2	NA	NA
Ssa0316BSFU	AS-23+2	NA	NA
BHMS425	AS-23+2	NA	RT-6f
BHMS161	AS-24	AC-24	NA
Omi109TUF	AS-24	AC-3	NA
BHMS232/1A	AS-24	NA	NA
Ssa1010BSFU	AS-24	NA	NA
BHMS347A	AS-24	NA	NA
Ssa0030ECIG	AS-24	NA	NA
Ssa0023BSFU	AS-24	NA	NA
Ssa0423BSFU	AS-24	NA	NA
Ssa0874BSFU	AS-24	NA	NA
ACG/CTT219	AS-24	NA	NA
ACT/CAA364	AS-24	NA	NA
Ssa0268BSFU	AS-24	NA	NA
Ssa0485BSFU	AS-24	NA	NA
Ssa0291BSFU	AS-24	NA	NA
Ssa0971BSFU	AS-24	NA	NA
Ssa0230BSFU	AS-24	NA	NA
Ssa0919BSFU	AS-24	NA	NA
Omy14INRA	AS-24	NA	NA
Ssa0171aECIG	AS-24	NA	NA
Ssa0171bECIG	AS-24	NA	NA
Ssa0232BSFU	AS-24	NA	NA
Ssa0284BSFU	AS-24	NA	NA
Ssa418UoS	AS-24	NA	NA
Ssa1042BSFU	AS-24	NA	NA
Ssa1081BSFU	AS-24	NA	NA
Ssa0926BSFU	AS-24	NA	NA
AGC/CTA132	AS-24	NA	NA
Ssa0167ECIG	AS-24	NA	NA
Ssa-A34/1	AS-24	NA	NA
AAG/CAG71	AS-24	NA	NA
OMM1164	AS-24	NA	RT-15f
Ssa0024BSFU	AS-24	NA	RT-15f
Ssa0032BSFU	AS-24	NA	RT-15f
OMM1166	AS-24	NA	RT-15f
BX887563	AS-24	NA	RT-15f
OMM1260	AS-24	NA	RT-15f
Ssa0094BSFU	AS-24	NA	RT-15m
Ssa0178BSFU	AS-24+2(Br6)	NA	NA
BX313739	AS-25	AC-22	NA
BHMS490	AS-25	AC-25	NA
Ssa0061BSFU	AS-25	NA	NA
Ssa9	AS-25	NA	NA
Ssa-A10	AS-25	NA	NA
Ssa421	AS-25	NA	NA
Ssa0938BSFU	AS-25	NA	NA
Ssa0400BSFU	AS-25	NA	NA
Ssa0275BSFU	AS-25	NA	NA
Ssa0298BSFU	AS-25	NA	NA
Ssa0352BSFU	AS-25	NA	NA
Ssa0047aECIG	AS-25	NA	NA
ACG/CTG302	AS-25	NA	NA
Ssa27EVMS	AS-25	NA	NA
Ssa1055BSFU	AS-25	NA	NA
Ssa0580BSFU	AS-25	NA	NA
Ssa0126BSFU	AS-25	NA	NA
Ssa0662BSFU	AS-25	NA	NA
Ssa0096BSFU	AS-25	NA	NA
Ssa0048BSFU	AS-25	NA	NA
Ssa0358BSFU	AS-25	NA	NA
ACT/CAG278	AS-25	NA	NA
Ssa0375BSFU	AS-25	NA	NA
Ssa0437BSFU	AS-25	NA	NA
Ssa0360BSFU	AS-25	NA	NA
Ssa0912BSFU	AS-25	NA	NA
Ssa0168ECIG	AS-25	NA	NA
Ssa0757BSFU	AS-25	NA	NA
Ssa0992BSFU	AS-25	NA	NA
Ssa0293BSFU	AS-25	NA	NA
Ssa0993BSFU	AS-25	NA	NA
Ssa0997BSFU	AS-25	NA	NA
Ssa0994BSFU	AS-25	NA	NA
Ssa1000BSFU	AS-25	NA	NA
Ssa0667BSFU	AS-25	NA	NA
SsaLEER15	AS-25	NA	NA
Ssa0762BSFU	AS-25	NA	NA
Ssa0730BSFU	AS-25	NA	NA
Ssa0348BSFU	AS-25	NA	NA
Ssa0543BSFU	AS-25	NA	NA
Ssa0524BSFU	AS-25	NA	NA
Ocl1UW	AS-25	AC-33	RT-11f
OMM1172	AS-25	NA	RT-11f
BHMS384	AS-25	NA	RT-11f
Omi69TUF	AS-25	NA	RT-11f
Omy1011UW	AS-25	NA	RT-11f
Omy23INRA	AS-25	NA	RT-11m
OmyFGT14TUF	AS-25	NA	RT-11m
OMM5018	AS-25	AC-11	RT-19f
Ssa4DIAS	AS-25	NA	RT-19f
Omy1191UW	AS-25	NA	RT-19f
OmyFGT34TUF	AS-25	NA	RT-19f
BHMS349	AS-25	NA	RT-19m
OMM1767	AS-25	NA	RT-26fLot25
Ssa0141ECIG	AS-28	NA	NA
Ssa0192ECIG	AS-28	NA	NA
Ssa0613BSFU	AS-28	NA	NA
Ssa0257BSFU	AS-28	NA	NA
Ssa0892BSFU	AS-28	NA	NA
AGC/CTT143	AS-28	NA	NA
ACC/CAC172	AS-28	NA	NA
Ssa0648BSFU	AS-28	NA	NA
Ssa0044ECIG	AS-28	NA	NA
Ssa6EVMS	AS-28	NA	NA
Ssa0332BSFU	AS-28	NA	NA
Ssa0133BSFU	AS-28	NA	NA
BHMS205	AS-28	NA	RT-20f
OMM1134	AS-28	NA	RT-20f
CA372906	AS-28	NA	RT-20f
Omy17DIAS	AS-28	NA	RT-20m
CL10695	AS-28(Br6)	NA	NA
OMM1372	AS-28(Br6)	AC-23	RT-1m
Ssa0977BSFU	AS-28+2	NA	NA
CL6600	AS-28+2	NA	NA
AAG/CTT73	AS-28+2	NA	NA
ACC/CAC231	AS-28+2	NA	NA
Ssa0325BSFU	AS-28+2	NA	NA
Ssa0511BSFU	AS-28+2	NA	NA
Ssa0342BSFU	AS-28+2	NA	NA
Ssa405UoS	AS-28+2	NA	NA
Ssa0895BSFU	AS-28+2	NA	NA
Omi100TUF	AS-28+2	NA	RT-20f
OMM1120	AS-28+2	NA	RT-20f
BX873441	AS-28+2	AC-23	RT-9f
ACC/CTC109	AS-3	NA	NA
CL12747	AS-3	NA	NA
BHMS367	AS-3	NA	NA
Ssa1008BSFU-ver2	AS-3	NA	NA
CL22911	AS-3	NA	NA
Ssa0153BSFU	AS-3	NA	NA
Ssa0174BSFU	AS-3	NA	NA
Ssa0014ECIG	AS-3	NA	NA
Ssa1027BSFU	AS-3	NA	NA
Ssa1028BSFU	AS-3	NA	NA
CL3826	AS-3	NA	NA
Ssa0177BSFU	AS-3	NA	NA
Ssa0518BSFU	AS-3	NA	NA
Ssa0250ECIG	AS-3	NA	NA
SSOSL444	AS-3	NA	NA
Ssa0980BSFU	AS-3	NA	NA
SSsp1606	AS-3	NA	NA
ACT/CAG165	AS-3	NA	NA
Ssa0768BSFU	AS-3	NA	NA
Ssa0546BSFU	AS-3	NA	NA
Ssa0035BSFU	AS-3	NA	NA
ACG/CTG80	AS-3	NA	NA
Ssa0210ECIG	AS-3	NA	NA
Ssa0063SSFU	AS-3	NA	NA
Ssa0634BSFU	AS-3	NA	NA
Ssa17-18SFU	AS-3	NA	NA
ACT/CAA98	AS-3	NA	NA
Ssa0954BSFU	AS-3	NA	NA
Ssa1039BSFU	AS-3	NA	NA
AAG/CAT228	AS-3	NA	NA
Omi108TUF	AS-3	NA	NA
Ssa0863BSFU	AS-3	NA	NA
AGC/CAC124	AS-3	NA	NA
OMM1190	AS-3	NA	NA
OMM1276	AS-3	AC-32	RT-23f
GS02	AS-3	NA	RT-23f
BHMS429	AS-3	AC-30	RT-3f
BX080510	AS-3	NA	RT-3f
CR374305	AS-3	NA	RT-3f
BHMS185	AS-3	NA	RT-3f
Ssa0127ECIG	AS-31	NA	NA
Ssa-A11	AS-31	NA	NA
Ssa0452BSFU	AS-31	NA	NA
Ssa084BSFU	AS-31	NA	NA
OMM1187	AS-31	NA	NA
Ssa0052BSFU	AS-31	NA	NA
Ssa0575BSFU	AS-31	NA	NA
Ssa0443BSFU	AS-31	NA	NA
Ssa0172ECIG	AS-31	NA	NA
Ssa0945BSFU	AS-31	NA	NA
AGG/CTA368	AS-31	NA	NA
Ssa0797BSFU	AS-31	NA	NA
Ssa0637BSFU	AS-31	NA	NA
Ssa0817BSFU	AS-31	NA	NA
Ssa0345BSFU	AS-31	NA	NA
PACAP	AS-31	AC-27+3	RT-19f
Ogo4UW	AS-31	AC-27	RT-7f
OMM1087	AS-31	NA	RT-7f
Ssa0010BSFU	AS-32	NA	NA
Ssa0567BSFU	AS-32	NA	NA
ACC/CAG221	AS-32	NA	NA
Ssa64/1	AS-32	NA	NA
ACT/CTA111	AS-32	NA	NA
Ssa0111aECIG	AS-32	NA	NA
Ssa0852BSFU	AS-32	NA	NA
Ssa0836BSFU	AS-32	NA	NA
Ssa0160BSFU	AS-32	NA	NA
Ssa0162BSFU	AS-32	NA	NA
Ssa0161BSFU	AS-32	NA	NA
Ssa0163BSFU	AS-32	NA	NA
Ssa0175BSFU	AS-32	NA	NA
Ssa0159BSFU	AS-32	NA	NA
Ssa26EVMS	AS-32	NA	NA
Ssa0617BSFU	AS-32	NA	NA
Ssa0258BSFU	AS-32	NA	NA
Ssa0116ECIG	AS-32	NA	NA
Ssa0177ECIG	AS-32	NA	NA
Ssa65	AS-32	NA	NA
Ssa1075BSFU	AS-32	NA	NA
Ssa0163ECIG	AS-32	NA	NA
Ssa0016ECIG	AS-32	NA	NA
Ssa0555BSFU	AS-32	NA	NA
Ssa0557BSFU	AS-32	NA	NA
AAC/CAT155	AS-32	NA	NA
AGG/CTT257	AS-32	NA	NA
Ssa419UoS	AS-32	NA	NA
AGG/CTC360	AS-32	NA	NA
AGC/CTG255	AS-32	NA	NA
ACC/CAC142	AS-32	NA	NA
Ssa0032aECIG	AS-32	NA	NA
Ssa0032bECIG	AS-32	NA	NA
ACT/CAG62	AS-32	NA	NA
Ssa0958BSFU	AS-32	NA	NA
ACA/CAA132	AS-32	NA	NA
Ssa0054BSFU	AS-32	AC-11	RT-12f
BX305863	AS-33	AC-8	NA
OMM1199	AS-33	NA	NA
Ssa0868BSFU	AS-33	NA	NA
Ssa0067ECIG	AS-33	NA	NA
AGG/CTG109	AS-33	NA	NA
Ssa224	AS-33	NA	NA
Ssa0951BSFU	AS-33	NA	NA
Ssa0087ECIG	AS-33	NA	NA
Ssa0270BSFU	AS-33	NA	NA
Ssa0563BSFU	AS-33	NA	NA
AAT-4*	AS-33	NA	NA
Ssa0253aECIG	AS-33	NA	NA
Ssa0099ECIG	AS-33	NA	NA
BHMS144	AS-33	NA	NA
CA368462	AS-33	AC-8	RT-17f
OtsG85UCD	AS-33	NA	RT-17f
BX075694	AS-33	NA	RT-17f
OMM1090	AS-33	NA	RT-17f
OMM5149	AS-33	AC-8	RT-17m
BX073647	AS-33	AC-18+3	RT-22f
OmyFGT1TUF	AS-4	NA	NA
AGC/CTA368	AS-4	NA	NA
Ssa0062BSFU	AS-4	NA	NA
BHMS376	AS-4	NA	NA
Ots521NWFSC	AS-4	NA	NA
AANAT1a	AS-4	NA	NA
Ssa0101ECIG	AS-4	NA	NA
AAG/CAG142	AS-4	NA	NA
Ssa0326BSFU	AS-4	NA	NA
Ssa0065ECIG	AS-4	NA	NA
ACA/CAC168	AS-4	NA	NA
Ssa0058BSFU	AS-4	NA	NA
Ssa171DU	AS-4	NA	NA
Ssa0142BSFU	AS-4	NA	NA
Ssa0175bECIG	AS-4	NA	NA
Ssa0890BSFU	AS-4	NA	NA
Ssa0043BSFU	AS-4	NA	NA
Ssa0103aECIG	AS-4	NA	NA
Ssa0789BSFU	AS-4	NA	NA
Ssa0376BSFU	AS-4	NA	NA
Ssa0074ECIG	AS-4	NA	NA
OMM1105	AS-4	NA	RT-24f
BHMS211	AS-4	AC-20	RT-2f
OMM5037	AS-4	AC-20	RT-2f
OMM1037	AS-4	NA	RT-2f
BX890355	AS-4	AC-20	RT-9f
CA376300	AS-4	AC-20m	RT-9f
OMM1161	AS-4	NA	RT-9f
OMM1002	AS-4	NA	RT-9f
Ssa-A12	AS-4+2	NA	NA
ACT/CAA115	AS-4+2	NA	NA
HSP(VMS)	AS-4+2	NA	NA
Sfo23LAV	AS-5	AC-43	NA
BHMS7.017	AS-5	NA	NA
SSsp2213	AS-5	NA	NA
Ssa0170ECIG	AS-5	NA	NA
AGG/CTA177	AS-5	NA	NA
CL68309	AS-5	NA	NA
ACA/CAC145	AS-5	NA	NA
Ssa0684BSFU	AS-5	NA	NA
AGG/CAA80	AS-5	NA	NA
Ssa0092BSFU	AS-5	NA	NA
Ssa0986BSFU	AS-5	NA	NA
SfoD75USGS	AS-5	NA	NA
Ssa0240BSFU	AS-5	NA	NA
Ssa0224BSFU	AS-5	NA	NA
Ssa0241BSFU	AS-5	NA	NA
Ssa0941BSFU	AS-5	NA	NA
Ssa0732BSFU	AS-5	NA	NA
ACA/CTT201	AS-5	NA	NA
AAG/CAC80	AS-5	NA	NA
Ssa0738BSFU	AS-5	NA	NA
Ssa0987BSFU	AS-5	NA	NA
Ssa0826BSFU	AS-5	NA	NA
Ssa0679BSFU	AS-5	NA	NA
Ssa0827BSFU	AS-5	NA	NA
Ssa0639BSFU	AS-5	NA	NA
Ssa0956BSFU	AS-5	NA	NA
Ssa1057BSFU	AS-5	NA	NA
Ssa0896BSFU	AS-5	NA	NA
Ssa0338BSFU	AS-5	NA	NA
Ssa0944BSFU	AS-5	NA	NA
StrA5	AS-5	NA	NA
StrA8/1	AS-5	NA	NA
Ssa0866BSFU	AS-5	NA	NA
Ssa420UoS	AS-5	NA	NA
Ssa0969BSFU	AS-5	NA	NA
Ssa0259ECIG	AS-5	NA	NA
Ssa0131aECIG	AS-5	NA	NA
Ssa0488BSFU	AS-5	NA	NA
Ssa20EVMS	AS-5	NA	NA
Ssa0076SSFU	AS-5	NA	NA
SSsp2201	AS-5	NA	NA
CL69861	AS-5	NA	NA
CL68800	AS-5	NA	NA
TRCARR	AS-5	AC-20m	RT-20f
SSOSL439	AS-5	NA	RT-22f
BHMS328	AS-5	NA	RT-22f
OMM1264	AS-5	NA	RT-22m
OMM5007	AS-5	AC-43	RT-9f
OMM1096	AS-5	NA	RT-9f
ATP1B2	AS-5	NA	RT-9f
Omy1009UW	AS-5	NA	RT-9f
Ssa0015BSFU	AS-5	NA	RT-9f
Ssa0008BSFU	AS-5	NA	RT-9f
OMM5074	AS-6	AC-1	NA
Omi60TUF	AS-6	AC-1	NA
Ssa77NUIG	AS-6	AC-1	NA
CB512520	AS-6	AC-1	NA
CL4778	AS-6	AC-1+2	NA
cGnRH2	AS-6	AC-11	NA
Omy27DU	AS-6	AC-21m	NA
SS12	AS-6	NA	NA
BHMS146	AS-6	NA	NA
BHMS381	AS-6	NA	NA
Ssa0204ECIG	AS-6	NA	NA
Ssa208/1	AS-6	NA	NA
Ssa0049ECIG	AS-6	NA	NA
Ssa0208BSFU	AS-6	NA	NA
Ots208	AS-6	NA	NA
Ssa0305BSFU	AS-6	NA	NA
Ssa0468BSFU	AS-6	NA	NA
Ssa0194BSFU	AS-6	NA	NA
Ssa0602BSFU	AS-6	NA	NA
Ssa0465BSFU	AS-6	NA	NA
Ssa0260ECIG	AS-6	NA	NA
ACC/CAC193	AS-6	NA	NA
Ssa0484BSFU	AS-6	NA	NA
SSsp2210	AS-6	NA	NA
Ssa0835BSFU	AS-6	NA	NA
Ssa0187aECIG	AS-6	NA	NA
Ssa0187bECIG	AS-6	NA	NA
Ssa0825BSFU	AS-6	NA	NA
Contig15927_0421	AS-6	NA	NA
Ssa0661BSFU	AS-6	NA	NA
Ssa0385BSFU	AS-6	NA	NA
Ssa0388BSFU	AS-6	NA	NA
Ssa0359BSFU	AS-6	NA	NA
Ssa0278BSFU	AS-6	NA	NA
Ssa0915BSFU	AS-6	NA	NA
Ssa0657BSFU	AS-6	NA	NA
Ssa0554BSFU	AS-6	NA	NA
BHMS382	AS-6	NA	NA
Ssa1008BSFU	AS-6	NA	NA
Ssa0156ECIG	AS-6	NA	NA
Ssa64/2	AS-6	NA	NA
Ssa0814BSFU	AS-6	NA	NA
Ssa0202BSFU	AS-6	NA	NA
BHMS181	AS-6	NA	NA
BHMS471	AS-6	NA	NA
Ssa14EVMS	AS-6	NA	NA
ACA/CAT102	AS-6	NA	NA
ACT/CTC144	AS-6	NA	NA
OMM1300	AS-6	AC-1+3	RT-29f
Omy21INRA	AS-6	AC-1+3	RT-29f
OMM5043	AS-6	AC-1m	RT-29f
BX311884	AS-6	AC-21	RT-29f
Omy11INRA	AS-6	NA	RT-29f
HoxC6b	AS-6	NA	RT-29f
BX301679	AS-6	NA	RT-29f
OtsG68UCD	AS-6	NA	RT-29f
Ssa0098BSFU	AS-6	NA	RT-29f
OMM1201	AS-6	AC-1	RT-29m
OmyRGT35TUF	AS-6	AC-11	RT-29m
Omi166TUF	AS-6	NA	RT-29m
OmyFGT25TUF	AS-6	NA	RT-2f
AAC/CTT97	AS-6(Br6)	NA	NA
CA358173	AS-6(Br6)	NA	RT-29f
Ssa0931BSFU	AS-7	NA	NA
BHMS269	AS-7	NA	NA
BHMS117A	AS-7	NA	NA
Ssa0006BSFU	AS-7	NA	NA
Ocl9UW	AS-7	NA	NA
Ssa0132BSFU	AS-7	NA	NA
Ssa0189ECIG	AS-7	NA	NA
BHMS103	AS-7	NA	NA
ACT/CAG125	AS-7	NA	NA
SSsp2216	AS-7	NA	NA
Ssa0930BSFU	AS-7	NA	NA
SSsp2215	AS-7	NA	NA
Ssa0937BSFU	AS-7	NA	NA
Ssa0045BSFU	AS-7	NA	NA
Ssa0983BSFU	AS-7	NA	NA
CL9859	AS-7	NA	NA
ACG/CAA306	AS-7	NA	NA
BX303525	AS-7	AC-15	RT-10f
BHMS356	AS-7	AC-15m	RT-10f
OMM5172	AS-7	NA	RT-10f
Omy1225UW	AS-7	NA	RT-10f
BHMS337	AS-7	NA	RT-10m
BHMS130	AS-8	AC-28	NA
BHMS313A	AS-8	NA	NA
BHMS313B	AS-8	NA	NA
Ssa0134bECIG	AS-8	NA	NA
StrA3/1	AS-8	NA	NA
Ssa-A60	AS-8	NA	NA
Ssa401UoS	AS-8	NA	NA
SsaLEET47	AS-8	NA	NA
Ssa0051BSFU	AS-8	NA	NA
Ssa0259BSFU	AS-8	NA	NA
Ssa0907BSFU	AS-8	NA	NA
Ssa0957BSFU	AS-8	NA	NA
BHMS177	AS-8	NA	NA
BHMS553	AS-8	NA	NA
Ssa0821BSFU	AS-8	NA	NA
Ssa0130ECIG	AS-8	NA	NA
Ssa0578BSFU	AS-8	NA	NA
Ssa0746BSFU	AS-8	NA	NA
Ssa0227BSFU	AS-8	NA	NA
Ssa0301BSFU	AS-8	NA	NA
Ssa0050BSFU	AS-8	NA	NA
One9ASC	AS-8	NA	NA
Ssa0486BSFU	AS-8	NA	NA
Ssa0918BSFU	AS-8	NA	NA
Ssa0770BSFU	AS-8	NA	NA
AGG/CTT150	AS-8	NA	NA
Ssa0186ECIG	AS-8	NA	NA
Ssa76	AS-8	NA	NA
StrA8/2	AS-8	NA	NA
StrA8/3	AS-8	NA	NA
Ssa0970BSFU	AS-8	NA	NA
Ssa0247ECIG	AS-8	NA	NA
Ssa0217ECIG	AS-8	NA	NA
Ssa0066ECIG	AS-8	NA	NA
Ssa0048cECIG	AS-8	NA	NA
Ssa0218ECIG	AS-8	NA	NA
Ssa0003SSFU	AS-8	NA	NA
Ssa12EVMS	AS-8	NA	NA
Omy301UoG	AS-8	AC-7	RT-21f
BX309199	AS-8	AC-7	RT-21f
BX863758	AS-8	AC-7	RT-21f
Ssa197DU	AS-8	NA	RT-21f
Omy27INRA	AS-8	NA	RT-24f
AAC/CTA198	AS-8	NA	RT-2f
ACA/CTT158	AS-8	NA	RT-6&30
AGC/CTA145	AS-9	NA	NA
ACA/CTG112	AS-9	NA	NA
Ssa0144ECIG	AS-9	NA	NA
SSsG7	AS-9	NA	NA
Ssa132	AS-9	NA	NA
Ssa0066BSFU	AS-9	NA	NA
Ssa8EVMS	AS-9	NA	NA
Ssa0203bECIG	AS-9	NA	NA
Ssa0203aECIG	AS-9	NA	NA
Ssa0855BSFU	AS-9	NA	NA
ACT/CTT165	AS-9	NA	NA
Ssa0153bECIG	AS-9	NA	NA
ACA/CAG408	AS-9	NA	NA
Ssa1016BSFU	AS-9	NA	NA
Ssa408UoS	AS-9	NA	NA
Ssa0313BSFU	AS-9	NA	NA
Ssa0254BSFU	AS-9	NA	NA
Ssa1014BSFU	AS-9	NA	NA
Ssa1015BSFU	AS-9	NA	NA
Ssa0819BSFU	AS-9	NA	NA
Ssa0216BSFU	AS-9	NA	NA
Ssa0592BSFU	AS-9	NA	NA
SSsp3016	AS-9	NA	NA
Ssa0028ECIG	AS-9	NA	NA
AAG/CTA173	AS-9	NA	NA
Ssa0122BSFU	AS-9	NA	NA
Ssa0252BSFU	AS-9	NA	NA
Ssa0244BSFU	AS-9	NA	NA
BHMS162	AS-9	NA	NA
Ssa413UoS	AS-9	NA	NA
SSOSL438	AS-9	NA	NA
Ssa0091BSFU	AS-9	NA	NA
CL10403	AS-9	NA	NA
Ssa16EVMS	AS-9	NA	NA
BHMS189	AS-9	NA	NA
Ssa0088SSFU	AS-9	NA	NA
Ssa0243BSFU	AS-9	NA	NA
Ssa1052BSFU	AS-9	NA	NA
Ssa0503BSFU	AS-9	NA	NA
Ssa81	AS-9	NA	NA
Ssa0021ECIG	AS-9	NA	NA
Ssa0395BSFU	AS-9	NA	NA
Ssa0982BSFU	AS-9	NA	NA
Ssa0081ECIG	AS-9	NA	NA
Ssa0902BSFU	AS-9	NA	NA
Omi187TUF	AS-9	AC-15+3	RT-18f
Omi87TUF	AS-9	AC-10m	RT-18m
OMM5295	AS-9	AC-5	RT-1f
BX076085	AS-9	AC-5	RT-1f
BHMS221A	AS-9	NA	RT-1f
CL16550	AS-9	NA	RT-1f
Omy1294INRA	AS-9	NA	RT-1f
OMM5032	AS-9	NA	RT-1f
BHMS7.001	AS-9	AC-5	RT-1m
Omy1282INRA	AS-9	NA	RT-1m
ACG/CAA135	NA	AC-1	NA
ACG/CTA340	NA	AC-1	NA
BHMS409	NA	AC-1	NA
CA379795	NA	AC-1	NA
ACG/CTT153	NA	AC-1	NA
ACG/CAG107	NA	AC-1+2	NA
OMM5155	NA	AC-1+4	NA
ACG/CAC153	NA	AC-10	NA
BHMS7.011	NA	AC-11	NA
SalF56SFU	NA	AC-11	NA
CA365390	NA	AC-11	NA
AAG/CTC226	NA	AC-11	NA
AAG/CAG321	NA	AC-11	NA
BHMS491	NA	AC-13	NA
OMM5180	NA	AC-13	NA
OMM1194	NA	AC-13	NA
amh	NA	AC-13	NA
AAG/CAC128	NA	AC-13	NA
ACG/CAC202	NA	AC-13	NA
AAG/CAC158	NA	AC-13	NA
AAG/CAA110	NA	AC-13	NA
OMM1174	NA	AC-13	NA
ACG/CTG170	NA	AC-13	NA
Clock1b	NA	AC-13m	NA
Ssa3DIAS	NA	AC-14	NA
Omy4DIAS	NA	AC-14	NA
AAG/CTG97	NA	AC-14	NA
Omi127TUF	NA	AC-14	NA
Sco19UBC	NA	AC-14	NA
SalP61SFU	NA	AC-14	NA
ACG/CAT120	NA	AC-14	NA
ACG/CAA171	NA	AC-15	NA
BHMS217	NA	AC-15+3	NA
ACG/CTA103	NA	AC-15+3	NA
ACG/CTT163	NA	AC-15+3	NA
Ssa0014BSFU	NA	AC-15m	NA
Ots505NWFSC	NA	AC-15m	NA
BX299451	NA	AC-16	NA
OMM1195	NA	AC-16	NA
AAG/CTA77	NA	AC-16	NA
Clock1a	NA	AC-16	NA
AAG/CTC172	NA	AC-17	NA
BHMS7.036	NA	AC-17+2	NA
AAG/CTT112	NA	AC-17+2	NA
ACG/CTT112	NA	AC-17+2	NA
Omi84TUF	NA	AC-18	NA
Yp136	NA	AC-18	NA
AAG/CTT252	NA	AC-18	NA
Omy9INRA	NA	AC-18m	NA
OmyRGT46TUF	NA	AC-19	NA
AAG/CTC252	NA	AC-19	NA
CA365690	NA	AC-1m	NA
Bactin	NA	AC-20	NA
AAG/CTA368	NA	AC-20	NA
OMM5139	NA	AC-20	NA
SalD100SFU	NA	AC-20	NA
AAG/CAG245	NA	AC-20	NA
AAG/CAA481	NA	AC-20	NA
SOX92a	NA	AC-20	NA
SOX9msA	NA	AC-20	NA
ACG/CAA243	NA	AC-20	NA
SSOSL456	NA	AC-20	NA
AANAT2	NA	AC-20	NA
SOX9msB	NA	AC-20	NA
SOX92b	NA	AC-20	NA
SOX92c	NA	AC-20	NA
GH2	NA	AC-20+3	NA
AAG/CTG316	NA	AC-20+3	NA
AANAT1	NA	AC-20m	NA
Omi70TUF	NA	AC-21	NA
Ots7BML	NA	AC-21	NA
ACG/CAG450	NA	AC-21	NA
ACG/CTA332	NA	AC-21	NA
AAG/CAC99	NA	AC-22	NA
BX313739i	NA	AC-22+2	NA
Ots516NWFSC	NA	AC-23	NA
BX321659	NA	AC-23	NA
AAG/CAC225	NA	AC-23	NA
OmyRT16TUF	NA	AC-23	NA
BHMS276	NA	AC-23	NA
Omi135TUF	NA	AC-23m	NA
Ots510NWFSC	NA	AC-24	NA
BHMS465	NA	AC-24	NA
chrom	NA	AC-24+2	NA
OMM1318i	NA	AC-24+2	NA
OMM5102ii	NA	AC-24+2	NA
OmyRGT11TUF	NA	AC-24m	NA
ACG/CTC65	NA	AC-25	NA
BHMS121	NA	AC-25m	NA
SalD25SFU	NA	AC-26	NA
OMM1302	NA	AC-26	NA
AAG/CAA241	NA	AC-26	NA
OMM1804	NA	AC-26+2	NA
Ots531NWFSC	NA	AC-26m	NA
OmyRT8TUF	NA	AC-28	NA
ACG/CTA218	NA	AC-28	NA
ACG/CTG82	NA	AC-28	NA
lysozymeA	NA	AC-28	NA
lysozymeB	NA	AC-28	NA
BHMS546	NA	AC-28m	NA
Ots101SSBI	NA	AC-3	NA
AAG/CTG128	NA	AC-3	NA
AAG/CAC315	NA	AC-30	NA
AAG/CTA102	NA	AC-30	NA
AAG/CTG196	NA	AC-30	NA
ACG/CTG204	NA	AC-31	NA
ACG/CTG205	NA	AC-31	NA
AAG/CAC255	NA	AC-32	NA
BHMS7.020	NA	AC-32	NA
BHMS540.1	NA	AC-33	NA
AAG/CTA397	NA	AC-33	NA
BX861121	NA	AC-34	NA
AAG/CTT303	NA	AC-34	NA
OMM1263	NA	AC-35	NA
AAG/CAA176	NA	AC-35	NA
Ots523NWFSC	NA	AC-35m	NA
ACG/CTG444	NA	AC-36	NA
AAG/CAT165	NA	AC-36	NA
Sal5UoG	NA	AC-36	NA
Omi50TUF	NA	AC-36	NA
ACG/CAA78	NA	AC-36	NA
AAG/CAG59	NA	AC-36	NA
BX310634	NA	AC-37	NA
AAG/CTA219	NA	AC-37	NA
ACG/CTG356	NA	AC-37	NA
AAG/CTA240	NA	AC-37	NA
BHMS142	NA	AC-37m	NA
Omi30TUF	NA	AC-39	NA
SalJ81SFU	NA	AC-3m	NA
AAG/CTC161	NA	AC-4	NA
AAG/CAC72	NA	AC-4	NA
Ots500NWFSC	NA	AC-4	NA
AAG/CAC349	NA	AC-4	NA
OMM5175	NA	AC-4	NA
BHMS7.030	NA	AC-4+2	NA
AAG/CAC124	NA	AC-4+2	NA
ACG/CAG67	NA	AC-4+2	NA
ACG/CTA162	NA	AC-4+3	NA
Clock3	NA	AC-43	NA
MetB	NA	AC-4m	NA
Fox2a	NA	AC-4m	NA
TGF-B1	NA	AC-5	NA
Myostatin1	NA	AC-5	NA
Omi179TUF	NA	AC-5	NA
One8ASC	NA	AC-6	NA
AAG/CTG224	NA	AC-6	NA
Omy325UoG	NA	AC-7	NA
Ots3BML	NA	AC-7	NA
PPAR	NA	AC-7m	NA
AAG/CAA84	NA	AC-8	NA
SsaR15LEE	NA	AC-8	NA
Omi26TUF	NA	AC-8+2	NA
OMM5061	NA	AC-8+2	NA
Omy38DU	NA	AC-10	RT-10f
OMM1179	NA	AC-11m	RT-10f
Omi98TUF	NA	AC-15	RT-10f
OMM5013	NA	AC-15	RT-10f
OMM1237	NA	AC-15+3	RT-10f
BHMS117B	NA	AC-15m	RT-10f
One10ASC	NA	AC-26	RT-10f
OmyRGT2TUF	NA	AC-39	RT-10f
AAG/CAT107	NA	NA	RT-10f
AAG/CAA144	NA	NA	RT-10f
OtsG3UCD	NA	NA	RT-10f
AAG/CAG72	NA	NA	RT-10f
ACA/CAG132	NA	NA	RT-10f
BX867246	NA	NA	RT-10f
OMM5004	NA	NA	RT-10f
BX889738	NA	NA	RT-10f
One111ADFG	NA	NA	RT-10f
OMM5039	NA	NA	RT-10f
OmyFGT11TUF	NA	NA	RT-10f
AAG/CAC165	NA	NA	RT-10f
AAG/CAC167	NA	NA	RT-10f
OMM1204	NA	NA	RT-10f
Omy1120UW	NA	NA	RT-10f
IL1B	NA	NA	RT-10f
OMM1157	NA	NA	RT-10f
UBC100-2.13	NA	NA	RT-10f
CR363293	NA	NA	RT-10f
OmyFGT10TUF	NA	NA	RT-10f
OMM1294	NA	NA	RT-10f
ACG/CTA156	NA	NA	RT-10f
CA366526	NA	NA	RT-10f
ACG/CTT188	NA	NA	RT-10f
AAG/CAT93	NA	NA	RT-10f
ACG/CTG240	NA	NA	RT-10f
ACA/CAC296	NA	NA	RT-10f
CNE268-274	NA	NA	RT-10f
CNE275-270	NA	NA	RT-10f
ACA/CAA239	NA	NA	RT-10f
Omi75TUF	NA	NA	RT-10f
AGC/CAT210	NA	NA	RT-10f
AGC/CAT214	NA	NA	RT-10f
ACC/CAG195	NA	NA	RT-10f
OMM1214	NA	NA	RT-10f
OMM1213	NA	NA	RT-10f
Omi46TUF	NA	NA	RT-10m
One101ADFG	NA	NA	RT-10m
ACA/CTA70	NA	NA	RT-10m
AGC/CAC158	NA	NA	RT-10m
AGC/CAA181	NA	NA	RT-10m
AGC/CAA243	NA	NA	RT-10m
ACC/CTC254	NA	NA	RT-10m
ACC/CTA254	NA	NA	RT-10m
ACC/CAG203	NA	NA	RT-10m
Omy105DU	NA	NA	RT-10m
Cyp1A2	NA	NA	RT-10m
ACG/CTA79	NA	NA	RT-10m
ACC/CAC265	NA	NA	RT-10m
AAG/CAT97	NA	NA	RT-10m
OmyFGT9TUF	NA	NA	RT-10m
ACT/CTA81	NA	NA	RT-10m
SL	NA	AC-22	RT-11f
AAG/CTG165	NA	NA	RT-11f
Ots520NWFSC	NA	NA	RT-11f
OMM1310	NA	NA	RT-11f
BX867319	NA	NA	RT-11f
Omy7DIAS	NA	NA	RT-11f
OMM1209	NA	NA	RT-11f
Omy13DIAS	NA	NA	RT-11f
ACC/CAG138	NA	NA	RT-11f
CA347214	NA	NA	RT-11f
AGC/CTA296	NA	NA	RT-11f
ACC/CTC133	NA	NA	RT-11f
Omi33TUF	NA	NA	RT-11f
OMM1315	NA	NA	RT-11f
ACC/CTA133	NA	NA	RT-11f
Ots509NWFSC	NA	NA	RT-11f
OMM1084	NA	NA	RT-11f
BX3137391	NA	NA	RT-11f
AGC/CTA295	NA	NA	RT-11f
Omy2DU	NA	NA	RT-11f
CR371929	NA	NA	RT-11f
Ots515NWFSC	NA	NA	RT-11f
AGG/CAT252	NA	NA	RT-11m
AAG/CAC278	NA	NA	RT-11m
ACC/CTG152	NA	NA	RT-11m
ACC/CTC160	NA	NA	RT-11m
AAC/CTT101	NA	NA	RT-11m
ACC/CAG173	NA	NA	RT-11m
AAC/CTC145	NA	NA	RT-11m
ACC/CAG139	NA	NA	RT-11m
AGC/CAG86	NA	NA	RT-11m
AAG/CTG166	NA	NA	RT-11m
TC139765	NA	NA	RT-12+2fLot25
OMM5171	NA	NA	RT-12+2fLot25
Omy16DIAS	NA	AC-11	RT-12f
Pax7	NA	AC-1m	RT-12f
CA344270	NA	AC-21	RT-12f
ACG/CAT247	NA	NA	RT-12f
ACT/CTC312	NA	NA	RT-12f
ACA/CTC191	NA	NA	RT-12f
ACC/CAC235	NA	NA	RT-12f
ACG/CAT244	NA	NA	RT-12f
Ots100SSBI	NA	NA	RT-12f
OmyOGT5TUF	NA	NA	RT-12f
AAC/CTG153	NA	NA	RT-12f
BX305657	NA	NA	RT-12f
OMM1158	NA	NA	RT-12f
CA349039	NA	NA	RT-12f
ACC/CAC398	NA	NA	RT-12f
OmyFGT4TUF	NA	NA	RT-12f
Str1INRA	NA	NA	RT-12f
OMM1066	NA	NA	RT-12f
OMM5098	NA	NA	RT-12f
OMM1148	NA	NA	RT-12f
OMM5029	NA	NA	RT-12f
OMM1277	NA	NA	RT-12f
BX084427	NA	NA	RT-12f
ACA/CTT341	NA	NA	RT-12f
ACT/CAC62	NA	NA	RT-12f
ACG/CAG251	NA	NA	RT-12f
OMM1168	NA	NA	RT-12f
ACC/CAC189	NA	NA	RT-12f
ACA/CAA165	NA	NA	RT-12f
OMM3054	NA	NA	RT-12f
OMM3059	NA	NA	RT-12f
OMM3048	NA	NA	RT-12f
OMM3056	NA	NA	RT-12f
OMM3050	NA	NA	RT-12f
OMM3061	NA	NA	RT-12f
CR376409	NA	NA	RT-12f
NRAMP-B	NA	NA	RT-12f
HoxC9b	NA	NA	RT-12f
ACC/CAC188	NA	NA	RT-12f
AAC/CTG181	NA	NA	RT-12f
OMM1155	NA	NA	RT-12f
AGG/CTC169	NA	NA	RT-12f
Omy111INRA	NA	NA	RT-12f
AGG/CAC194	NA	NA	RT-12m
AAG/CTG126	NA	NA	RT-12m
AGC/CAA91	NA	NA	RT-12m
AAC/CTG151	NA	NA	RT-12m
ACA/CAC159	NA	NA	RT-12m
ACT/CTT292	NA	NA	RT-12m
ACT/CTC536	NA	NA	RT-12m
ACG/CAT246	NA	NA	RT-12m
ACG/CAA190	NA	NA	RT-12m
AAG/CTA262	NA	NA	RT-12m
ACC/CTC132	NA	NA	RT-12m
ACC/CTA132	NA	NA	RT-12m
AAC/CTC282	NA	NA	RT-12m
OMM5041	NA	NA	RT-12m
AGG/CAC148	NA	NA	RT-12m
AGG/CTG249	NA	NA	RT-12m
OMM1321	NA	AC-19	RT-13f
BHMS411	NA	AC-19	RT-13f
OmyJTUF	NA	AC-19m	RT-13f
OmyFGT28TUF	NA	NA	RT-13f
OMM1216	NA	NA	RT-13f
AAC/CTC179	NA	NA	RT-13f
SIRT6	NA	NA	RT-13f
OMM5157	NA	NA	RT-13f
ACA/CAT83	NA	NA	RT-13f
ACC/CTG173	NA	NA	RT-13f
ACT/CAC188	NA	NA	RT-13f
ACC/CAT59	NA	NA	RT-13f
AAG/CAC195	NA	NA	RT-13f
AAG/CAT111	NA	NA	RT-13f
ACC/CTA141	NA	NA	RT-13f
AAG/CAT124	NA	NA	RT-13f
CNE1198-1199	NA	NA	RT-13f
GS04	NA	NA	RT-13f
ACT/CAC82	NA	NA	RT-13f
OMM1020	NA	NA	RT-13f
Ocl4UW	NA	NA	RT-13f
ACT/CTT418	NA	NA	RT-13f
OmyRGT14TUF	NA	NA	RT-13f
CA350859	NA	NA	RT-13f
OmyRGT46TUF1	NA	NA	RT-13f
Omi51TUF	NA	NA	RT-13f
Ocl3UW	NA	NA	RT-13f
OmyRGT51TUF	NA	NA	RT-13f
CA3500641	NA	NA	RT-13f
Omy1013UW	NA	NA	RT-13f
OMM5053	NA	NA	RT-13f
OmyRGT47TUF	NA	NA	RT-13f
AAC/CAG152	NA	NA	RT-13f
ACA/CAA390	NA	NA	RT-13f
ACC/CTG269	NA	NA	RT-13m
ACC/CTG172	NA	NA	RT-13m
AGC/CTA167	NA	NA	RT-13m
BX859491	NA	AC-13m	RT-14f
ACG/CAT60	NA	AC-28	RT-14f
CL47450	NA	AC-34	RT-14f
Ssa14DU	NA	AC-9	RT-14f
OMM3067	NA	AC-9+2	RT-14f
OMM5182	NA	AC-9+2	RT-14f
BX080247	NA	AC-9m	RT-14f
OMM5327	NA	AC-9m	RT-14f
AAC/CAG102	NA	NA	RT-14f
BX873975	NA	NA	RT-14f
Omy4INRA	NA	NA	RT-14f
ACT/CTC163	NA	NA	RT-14f
AGC/CTT90	NA	NA	RT-14f
CA348861	NA	NA	RT-14f
OMM1125	NA	NA	RT-14f
Omy1048UW	NA	NA	RT-14f
ACC/CAT72	NA	NA	RT-14f
AGC/CTT124	NA	NA	RT-14f
AAC/CTC283	NA	NA	RT-14f
Omy296UoG	NA	NA	RT-14f
BX866902	NA	NA	RT-14f
CNE152	NA	NA	RT-14f
ACT/CTT212	NA	NA	RT-14f
AAC/CAA94	NA	NA	RT-14f
OMM1440	NA	NA	RT-14f
AGC/CTT331	NA	NA	RT-14f
ACA/CAC113	NA	NA	RT-14f
OMM1739	NA	NA	RT-14f
ACT/CTT167	NA	NA	RT-14f
AAG/CTC79	NA	NA	RT-14f
Omy120INRA	NA	NA	RT-14f
ACG/CTC80	NA	NA	RT-14f
CNE385-386	NA	NA	RT-14f
OMM5216	NA	NA	RT-14f
TC110605	NA	NA	RT-14f
OmyRGT43TUF	NA	NA	RT-14f
ACG/CAA358	NA	NA	RT-14f
ODC	NA	NA	RT-14f
TC128101	NA	NA	RT-14f
OMM1518	NA	NA	RT-14f
ACA/CAG100	NA	NA	RT-14f
ACT/CAG229	NA	NA	RT-14f
AGG/CTC189	NA	NA	RT-14f
OMM1279	NA	NA	RT-14f
ACT/CAC341	NA	NA	RT-14f
AGC/CTG121	NA	NA	RT-14f
OMM1241	NA	NA	RT-14f
OMM1210	NA	AC-34	RT-14m
OMM5106	NA	NA	RT-14m
AGC/CTT301	NA	NA	RT-14m
ACG/CAC147	NA	NA	RT-14m
ACC/CTC293	NA	NA	RT-14m
ACC/CTA294	NA	NA	RT-14m
AAC/CTA78	NA	NA	RT-14m
Omy1177UW	NA	NA	RT-14m
Omi165TUF	NA	NA	RT-14m
ACA/CTA151	NA	NA	RT-14m
ACA/CTG175	NA	NA	RT-14m
ACC/CTC388	NA	NA	RT-14m
ACT/CAA186	NA	NA	RT-14m
ACC/CTG479	NA	NA	RT-14m
OmyRT7TUF	NA	AC-24	RT-15f
IGF1	NA	AC-24	RT-15f
TC112353	NA	AC-3	RT-15f
Str11INRA	NA	AC-3	RT-15f
Myostatin3	NA	AC-39	RT-15f
OMM5075	NA	AC-3m	RT-15f
OMM1291	NA	AC-3m	RT-15f
Ots1BML	NA	AC-3m	RT-15f
CNE821-822	NA	NA	RT-15f
OmyRGT15TUF	NA	NA	RT-15f
BHMS124	NA	NA	RT-15f
BX868221	NA	NA	RT-15f
CNE1046-1040	NA	NA	RT-15f
AGC/CTC211	NA	NA	RT-15f
ACG/CTG124	NA	NA	RT-15f
OMM1175	NA	NA	RT-15f
OMM5100	NA	NA	RT-15f
ACT/CAT260	NA	NA	RT-15f
MRF4	NA	NA	RT-15f
BHMS339	NA	NA	RT-15f
OMM1036	NA	NA	RT-15f
ACC/CAA151	NA	NA	RT-15f
Omi184TUF	NA	NA	RT-15f
AAC/CAG192	NA	NA	RT-15f
OMM1289	NA	NA	RT-15f
OmyRGT8TUF	NA	NA	RT-15f
OMM5030	NA	NA	RT-15f
AAG/CTG164	NA	NA	RT-15f
OMM1051	NA	NA	RT-15f
ACA/CAT126	NA	NA	RT-15f
OmyRGT23TUF	NA	NA	RT-15f
OMM1261	NA	NA	RT-15f
ACA/CTA210	NA	NA	RT-15f
Per1	NA	NA	RT-15f
Omy107INRA	NA	NA	RT-15f
OmyRGT21TUF	NA	NA	RT-15f
AAG/CTT90	NA	AC-18	RT-15m
OMM1222	NA	NA	RT-15m
Omi182TUF	NA	NA	RT-15m
ACC/CAG144	NA	NA	RT-15m
sLDHB-2*	NA	NA	RT-15m
OMM1196	NA	NA	RT-15m
ACT/CAT128	NA	NA	RT-15m
ACA/CAT127	NA	NA	RT-15m
AAC/CAG104	NA	NA	RT-15m
ACG/CTT310	NA	AC-1+4	RT-16
OMM1345	NA	AC-12	RT-16
Omy77DU	NA	AC-12	RT-16
OMM1167	NA	AC-20	RT-16
Str60INRA	NA	AC-27m	RT-16
OMM1290	NA	AC-31	RT-16
Omy13INRA	NA	AC-31m	RT-16
OMM5151	NA	AC-31m	RT-16
HoxA4a	NA	NA	RT-16
Omy3INRA	NA	NA	RT-16
CA388551	NA	NA	RT-16
BX303903	NA	NA	RT-16
Omy1008UW	NA	NA	RT-16
OmyRT10TUF	NA	NA	RT-16
OMM5095	NA	NA	RT-16
ACG/CTA325	NA	NA	RT-16
ACT/CTA366	NA	NA	RT-16
ACG/CAT243	NA	NA	RT-16
AAC/CTG231	NA	NA	RT-16
AAC/CAG178	NA	NA	RT-16
ACA/CTA277	NA	NA	RT-16
AGG/CTC326	NA	NA	RT-16
ACA/CAA232	NA	NA	RT-16
Omi173TUF	NA	NA	RT-16
AAG/CTG276	NA	NA	RT-16
AAC/CAC345	NA	NA	RT-16
Omy8INRA	NA	NA	RT-16
OMM1088	NA	NA	RT-16
CNE2-17	NA	NA	RT-16
OmyRGT3TUF	NA	NA	RT-16
AAC/CAC181	NA	NA	RT-16
OMM1352	NA	NA	RT-16
BX873238	NA	NA	RT-16
ACA/CAG298	NA	NA	RT-16
Omi102TUF	NA	NA	RT-16
ACG/CTC358	NA	NA	RT-16
ACC/CTG259	NA	NA	RT-16
ACT/CAG195	NA	NA	RT-16
Str9INRA	NA	NA	RT-16
ACG/CTC356	NA	NA	RT-16
OMM1303	NA	NA	RT-16
Str2INRA	NA	NA	RT-16
ACT/CTG235	NA	NA	RT-16
OMM5064	NA	NA	RT-16
Omy6INRA	NA	NA	RT-16
CNE116-118	NA	NA	RT-16
BX867838	NA	NA	RT-16
OMM1101	NA	NA	RT-16
OMM5033	NA	NA	RT-16
OMM5169	NA	NA	RT-16
AAG/CTG125	NA	NA	RT-16
BX342964	NA	NA	RT-16+2f
BX856652	NA	NA	RT-16+2f
OMM1815	NA	NA	RT-16+2f
OMM3036	NA	NA	RT-16+2f
OMM3066	NA	NA	RT-16+2f
Omi68TUF	NA	AC-17m	RT-16m
OMM5124	NA	AC-31	RT-16m
ATP1AB	NA	NA	RT-16m
ACG/CTG505	NA	NA	RT-16m
AGC/CAG159	NA	NA	RT-16m
ACC/CAC202	NA	NA	RT-16m
ACC/CAC337	NA	NA	RT-16m
AAC/CAC180	NA	NA	RT-16m
ACT/CTA194	NA	NA	RT-16m
Omy104INRA	NA	NA	RT-16m
OMM1156	NA	NA	RT-16m
ACG/CTC371	NA	NA	RT-16m
AAG/CAT407	NA	NA	RT-16m
ACG/CTC226	NA	NA	RT-16m
ACC/CTT207	NA	NA	RT-16m
AAG/CTG270	NA	NA	RT-16m
AGG/CAG110	NA	NA	RT-16m
ACG/CAG264	NA	NA	RT-16m
ACG/CTT315	NA	NA	RT-16m
ACG/CTC366	NA	NA	RT-16m
Omy11DIAS	NA	AC-17	RT-17+2fLot25f
OMM1775	NA	AC-8	RT-17+2fLot25f
AAG/CAT142	NA	NA	RT-17+2fLot25f
ACT/CTG396	NA	NA	RT-17+2fLot25f
BHMS322	NA	NA	RT-17+2fLot25f
OMM1135	NA	NA	RT-17+2fLot25f
OMM1429	NA	AC-8+2	RT-17f
CA362622	NA	NA	RT-17f
BX3058632	NA	NA	RT-17f
ACG/CAG278	NA	NA	RT-17f
OMM5163	NA	NA	RT-17f
OMM5038	NA	NA	RT-17f
OMM5050	NA	NA	RT-17f
OmyRGT27TUF	NA	NA	RT-17f
CNE210-217	NA	NA	RT-17f
AAC/CTC152	NA	NA	RT-17f
AAG/CAA198	NA	NA	RT-17f
OMM1117	NA	NA	RT-17f
Omy113INRA	NA	NA	RT-17f
ACC/CTT168	NA	NA	RT-17f
OtsG422UCD	NA	NA	RT-17f
OMM1371	NA	NA	RT-17f
ACC/CAC63	NA	NA	RT-17f
ACC/CAC73	NA	NA	RT-17f
ACC/CAC72	NA	NA	RT-17f
CA357130	NA	NA	RT-17f
OMM1076	NA	NA	RT-17f
AGG/CAG200	NA	NA	RT-17f
ACC/CTC90	NA	NA	RT-17f
OMM50612	NA	NA	RT-17f
OMM5269	NA	NA	RT-17f
OMM5044	NA	NA	RT-17f
AGC/CAC245	NA	NA	RT-17f
AGC/CTA330	NA	NA	RT-17f
ACG/CTA455	NA	NA	RT-17f
OMM1360	NA	AC-8	RT-17m
OMM5189	NA	AC-8m	RT-17m
GDH1	NA	NA	RT-17m
AGG/CAT218	NA	NA	RT-17m
AGG/CAG132	NA	NA	RT-17m
AAC/CAA337	NA	NA	RT-17m
ACT/CAA69	NA	NA	RT-17m
Ots519NWFSC	NA	NA	RT-17m
ACA/CTA220	NA	NA	RT-17m
AAC/CAG92	NA	NA	RT-17m
OMM1215	NA	NA	RT-18+2fLot25
OMM1460	NA	NA	RT-18+2fLot25
OmyRGT12TUF	NA	NA	RT-18+2fLot25
Myf3	NA	NA	RT-18+2mLot25
ACC/CAT221	NA	NA	RT-18+2mLot25
CA054565	NA	AC-10	RT-18f
OMM1512	NA	AC-10	RT-18f
CA364516	NA	AC-10m	RT-18f
CA039640	NA	AC-15+3	RT-18f
OMM5009	NA	NA	RT-18f
OmyCosBTUF	NA	NA	RT-18f
MYOD	NA	NA	RT-18f
BX888425	NA	NA	RT-18f
OMM1311	NA	NA	RT-18f
OMM1159	NA	NA	RT-18f
CNE275-270a	NA	NA	RT-18f
CNE275-270b	NA	NA	RT-18f
CNE391-3'	NA	NA	RT-18f
ACC/CAG435	NA	NA	RT-18f
AAC/CTG312	NA	NA	RT-18f
AAC/CTT122	NA	NA	RT-18f
OMM5231	NA	NA	RT-18f
AGG/CAC355	NA	NA	RT-18f
SalO23SFU	NA	AC-15+3	RT-18m
OMM5150	NA	NA	RT-18m
OMM5001	NA	NA	RT-18m
AGG/CTT72	NA	NA	RT-18m
AGC/CTA85	NA	NA	RT-18m
ACT/CAG98	NA	NA	RT-18m
ACT/CAT98	NA	NA	RT-18m
ACT/CTC121	NA	NA	RT-18m
ACA/CAA249	NA	NA	RT-18m
OMM3095	NA	AC-14	RT-19f
OMM5289	NA	AC-39	RT-19f
OMM5194	NA	AC-39m	RT-19f
OMM5045	NA	AC-39m	RT-19f
CNE1102-996	NA	AC-5	RT-19f
ACG/CAG238	NA	NA	RT-19f
AAC/CTG196	NA	NA	RT-19f
ACT/CAA342	NA	NA	RT-19f
AAC/CAT135	NA	NA	RT-19f
AAC/CAT136	NA	NA	RT-19f
OmyOGT1TUF	NA	NA	RT-19f
E2TUF	NA	NA	RT-19f
ACG/CTG133	NA	NA	RT-19f
SNP-sh2	NA	NA	RT-19f
Ocl8UW	NA	NA	RT-19f
ACC/CAC411	NA	NA	RT-19f
OMM5214	NA	NA	RT-19f
BX298853	NA	NA	RT-19f
Omi62TUF	NA	NA	RT-19f
Omy10DIAS	NA	NA	RT-19f
Omi174TUF	NA	NA	RT-19f
OMM1025	NA	NA	RT-19f
AAC/CTT282	NA	NA	RT-19f
ACC/CTA80	NA	NA	RT-19f
AAG/CTG172	NA	NA	RT-19f
ACA/CTA200	NA	NA	RT-19f
OMM1223	NA	NA	RT-19f
ACC/CAC143	NA	NA	RT-19f
OMM5088	NA	NA	RT-19f
OMM3098	NA	NA	RT-19f
OMM5034	NA	NA	RT-19f
Ots209	NA	NA	RT-19f
ACA/CTA201	NA	NA	RT-19f
AAC/CTA61	NA	NA	RT-19f
ACA/CTG138	NA	NA	RT-19f
OMM1313	NA	NA	RT-19f
AAC/CTT192	NA	NA	RT-19f
CNE242-236	NA	NA	RT-19f
CNE257-249	NA	NA	RT-19f
BX863453	NA	NA	RT-19f
Omy106INRA	NA	NA	RT-19f
OMM1008	NA	NA	RT-19f
OMM5247	NA	NA	RT-19f
AGC/CAA103	NA	NA	RT-19f
ACT/CAC147	NA	NA	RT-19f
ALB2	NA	NA	RT-19f
OMM1333	NA	NA	RT-19f
OMM5156	NA	NA	RT-19f
One3ASC	NA	NA	RT-19f
Omi197TUF	NA	NA	RT-19f
Omy1052UW	NA	NA	RT-19f
OMM3060	NA	NA	RT-19f
OMM5236	NA	AC-39	RT-19m
Myostatin2	NA	AC-5	RT-19m
CNE718-719	NA	NA	RT-19m
ACG/CTG397	NA	NA	RT-19m
AGG/CAA265	NA	NA	RT-19m
AAC/CTG123	NA	NA	RT-19m
ACG/CTC85	NA	NA	RT-19m
AAG/CAC271	NA	NA	RT-19m
ACC/CAT88	NA	NA	RT-19m
AAC/CTT281	NA	NA	RT-19m
Omy103INRA	NA	NA	RT-19m
AGC/CAG352	NA	NA	RT-19m
AAC/CTG241	NA	NA	RT-19m
AAG/CAC266	NA	NA	RT-19m
ACT/CAA255	NA	NA	RT-19m
ACC/CAC165	NA	NA	RT-19m
ACC/CAC144	NA	NA	RT-19m
AGG/CAG112	NA	NA	RT-19m
AGC/CAG84	NA	NA	RT-19m
Omi208TUF	NA	AC-25	RT-1f
OmyFGT19TUF	NA	AC-27+3	RT-1f
Omy1339INRA	NA	AC-5	RT-1f
AGG/CTG184	NA	NA	RT-1f
AGG/CAT82	NA	NA	RT-1f
OMM5136	NA	NA	RT-1f
ACA/CTC103	NA	NA	RT-1f
OMM5031	NA	NA	RT-1f
sSOD-1*	NA	NA	RT-1f
Omy17INRA	NA	NA	RT-1f
ACA/CAA204	NA	NA	RT-1f
Omi34TUF	NA	AC-28	RT-1m
SEX	NA	AC-4m	RT-1m
Ots517NWFSC	NA	AC-5	RT-1m
OmyY1-s	NA	NA	RT-1m
OmyY1-b	NA	NA	RT-1m
ACG/CAA124	NA	NA	RT-1m
AAG/CAT207	NA	NA	RT-1m
AAG/CAC201	NA	NA	RT-1m
AAC/CAC313	NA	NA	RT-1m
ACT/CAG332	NA	NA	RT-1m
AAC/CAC88	NA	NA	RT-1m
OmyRGT28TUF	NA	NA	RT-1m
TGFB1	NA	NA	RT-1m
AAC/CTG65	NA	NA	RT-1m
AAG/CTG163	NA	NA	RT-1m
BX861650	NA	NA	RT-2&29
OMM1206	NA	NA	RT-2&29
ACT/CAG287	NA	NA	RT-2&29
ACC/CAT387	NA	NA	RT-2&29
AGC/CTT263	NA	NA	RT-2&29
AAG/CTA228	NA	NA	RT-2&29
AAG/CTG135	NA	NA	RT-2&29
AGG/CTC231	NA	NA	RT-2&29
BX864000	NA	NA	RT-2&9
Hsp70A-0708	NA	NA	RT-2&9
Hsp70A-1112	NA	NA	RT-2&9
AGG/CTC118	NA	NA	RT-2&9
AAC/CTG156	NA	NA	RT-2&9
ACA/CTA116	NA	NA	RT-2&9
ACA/CAC131	NA	NA	RT-2&9
ACG/CAC228	NA	NA	RT-2&9
AAG/CTA198	NA	NA	RT-2&9
AAG/CAT122	NA	NA	RT-2&9
AGC/CTG155	NA	NA	RT-2&9
AGC/CTC153	NA	NA	RT-2&9
ACC/CAA154	NA	NA	RT-2&9
AAC/CTT375	NA	NA	RT-2&9
AAC/CAC250	NA	NA	RT-2&9
ACA/CAC80	NA	NA	RT-2&9
ACT/CTG207	NA	NA	RT-2&9
ACT/CAG265	NA	NA	RT-2&9
ACT/CAA209	NA	NA	RT-2&9
Omy5INRA	NA	NA	RT-2&9
OMM1348	NA	AC-13	RT-20+2fLot25
OMM1068	NA	NA	RT-20+2fLot25
BHMS437	NA	AC-13	RT-20f
OMM1413	NA	AC-13	RT-20f
BHMS373	NA	AC-23	RT-20f
OMM5312	NA	AC-34	RT-20f
OMM5017	NA	AC-34	RT-20f
OMM5168	NA	AC-34	RT-20f
OMM1634	NA	AC-34	RT-20f
BX883807	NA	AC-34	RT-20f
OMM1412	NA	AC-34	RT-20f
Omi155TUF	NA	NA	RT-20f
OMM5108	NA	NA	RT-20f
OMM16571	NA	NA	RT-20f
ACT/CTC204	NA	NA	RT-20f
ACC/CTG96	NA	NA	RT-20f
ACC/CTG353	NA	NA	RT-20f
Omy8DIAS	NA	NA	RT-20f
ACC/CAC334	NA	NA	RT-20f
ACC/CAG267	NA	NA	RT-20f
ACT/CTT164	NA	NA	RT-20f
SsaLEEN82	NA	NA	RT-20f
OMM3102	NA	NA	RT-20f
Omi90TUF	NA	NA	RT-20f
OMM3004	NA	NA	RT-20f
ACA/CTT163	NA	NA	RT-20f
OMM1044	NA	NA	RT-20f
OMM1181	NA	NA	RT-20f
[truncated: 950 more rows]
