# Supplementary material for: Genomic arrangement of salinity tolerance QTLs in salmonids: A comparative analysis of Atlantic salmon (Salmo salar) with Arctic charr (Salvelinus alpinus) and rainbow trout (Oncorhynchus mykiss)
Source: BMC Genomics. 2012 Aug 24;13:420. doi: 10.1186/1471-2164-13-420 (PMC3480877; doi:10.1186/1471-2164-13-420)
Supplement: Additional file 11 — Paralogous genes in three-spined stickleback (Gasterosteus aculeatus). [file 1471-2164-13-420-S11.xlsx]

## Sheet: paralog-sort
EXOC3L2	groupVII	12.71	groupI	0.042
PARL	groupIII	2.19	groupI	0.069	groupI	0.069
AP2M1	groupIII	8.039	groupI	0.452	groupI	0.452
AP2M1	groupIII	8.039	groupI	0.452	groupI	0.452
TBCEL	groupVII	24.894	groupI	0.846	groupI	0.846
TBCEL	groupVII	24.894	groupI	0.846	groupI	0.846
PHLDB1	groupVII	18.181	groupI	0.959
BCO2	groupXIII	11.648	groupI	1.054	groupVII	18.287	groupVII	18.287	groupVII	18.287
BCO2	groupXIII	11.648	groupI	1.054	groupVII	18.287	groupVII	18.287	groupVII	18.287
BCO2	groupXIII	11.648	groupI	1.054	groupVII	18.287	groupVII	18.287	groupVII	18.287
BCO2	groupVII	18.287	groupI	1.054	groupXIII	11.648	groupXIII	11.648	groupXIII	11.648
BCO2	groupVII	18.287	groupI	1.054	groupXIII	11.648	groupXIII	11.648	groupXIII	11.648
BCO2	groupVII	18.287	groupI	1.054	groupXIII	11.648	groupXIII	11.648	groupXIII	11.648
ABCG4	groupVII	18.133	groupI	1.176
CRK	groupVII	24.974	groupI	1.315
MYO1C	groupVII	17.522	groupI	1.353
SLC43A2	groupVII	21.333	groupI	1.369
PITPNA	groupVII	21.345	groupI	1.386	groupI	1.386	groupI	1.386
SKIP	groupVII	21.357	groupI	1.395	groupI	1.395
SKIP	groupVII	21.357	groupI	1.395	groupI	1.395
SLC25A36	groupIII	8.229	groupI	1.56
CLSTN2	groupIII	8.128	groupI	1.594
COPB2	groupIII	8.06	groupI	1.755
PER2	groupIII	1.518	groupI	1.856
HES6	groupIII	1.513	groupI	1.867
GJD2	groupVII	17.393	groupI	1.946
MPZL2	groupVII	17.434	groupI	2.293
AKT2	groupVII	10.457	groupI	3.039
GDPD5	groupVII	12.22	groupI	3.091	groupI	3.091
GDPD5	groupVII	12.22	groupI	3.091	groupI	3.091
SERPINH1	groupVII	12.212	groupI	3.124
CLTC	groupVII	14.184	groupI	4.094
SLC37A4	groupVII	13.226	groupI	4.119
SLC37A4	groupVII	13.226	groupI	4.119
DSCAM	groupVII	13.116	groupI	4.322
RPS6KB1	groupVII	14.108	groupI	4.486	groupI	4.486
KCNAB1	groupIII	6.732	groupI	4.544
PDCD10	groupXV	8.053	groupI	4.807
SCN4B	groupVII	17.447	groupI	5.358
MFF	groupIII	9.004	groupI	5.538	groupI	5.538	groupI	5.538	groupI	5.538
HRB	groupIII	9.013	groupI	5.548
FAM70B	groupII	7.73	groupI	5.794
GRK7	groupIII	9.026	groupI	5.808
TMEM120A	groupVII	24.118	groupI	5.938
CUL3	groupIII	2.767	groupI	5.986
LRRC51	groupV	8.997	groupI	6.251
LRRC51	groupV	8.997	groupI	6.251
TYR	groupVII	20.738	groupI	6.301	groupI	6.301
GRM5	groupVII	20.722	groupI	6.316
GRM5	groupVII	20.722	groupI	6.316
RAB38	groupVII	20.714	groupI	6.375
GRIA4	groupVII	24.994	groupI	6.642	groupI	6.642
GRIA4	groupVII	24.994	groupI	6.642	groupI	6.642
GRIA4	groupVII	24.994	groupI	6.642	groupI	6.642
GRIA4	groupVII	24.994	groupI	6.642	groupI	6.642
FCHSD2	groupVII	26.982	groupI	6.931
KIAA0664	groupVII	19.15	groupI	7.481
TLCD2	groupVII	19.129	groupI	7.509	groupI	7.509	groupI	7.509
VTN	groupVII	19.071	groupI	7.563	groupI	7.563
VTN	groupVII	19.071	groupI	7.563	groupI	7.563
SLC13A2	groupVII	19.078	groupI	7.578
UNC119	groupVII	19.085	groupI	7.597
GOSR1	groupVII	19.1	groupI	7.634	groupI	7.634
TUSC5	groupVII	19.107	groupI	7.652
PDE3A	groupXIX	11.627	groupI	7.743
BCAP29	groupXIX	11.688	groupI	7.796
GBAS	groupVII	19.246	groupI	7.944
TMEM136	groupVII	26.874	groupI	8.361	groupI	8.361
TMEM136	groupVII	26.874	groupI	8.361	groupI	8.361
HEPACAM	groupVII	24.11	groupI	8.398	groupI	8.398
LAYN	groupVII	21.654	groupI	8.607	groupI	8.607
GRLF1	groupVII	17.506	groupI	9.247
RTN2	groupVII	17.331	groupI	9.346
RRM1	groupVII	17.773	groupI	9.592	groupI	9.592
ITPKC	groupVII	17.316	groupI	9.807
ITPKC	groupVII	17.316	groupI	9.807
RABGEF1	groupXIII	8.182	groupI	9.998	groupI	9.998	groupVII	25.21
RABGEF1	groupVII	25.21	groupI	9.998	groupI	9.998	groupXIII	8.182
PPM1L	groupIII	2.137	groupI	10.035
ARL14	groupIII	2.131	groupI	10.068	groupI	10.068
SCHIP1	groupIII	2.114	groupI	10.156	groupI	10.156	groupI	10.156	groupI	10.156	groupI	10.156	groupI	10.156	groupI	10.156
SCHIP1	groupIII	2.114	groupI	10.156	groupI	10.156	groupI	10.156	groupI	10.156	groupI	10.156	groupI	10.156	groupI	10.156
MBNL1	groupIII	6.629	groupI	10.419
MBNL1	groupIII	6.629	groupI	10.419
RAP2B	groupIII	6.653	groupI	10.483
MED13	groupVII	14.014	groupI	10.822
PRKRIR	groupVII	13.295	groupI	10.86
ALCAM	groupVII	10.69	groupI	10.881	groupI	10.881
ZPLD1	groupVII	10.761	groupI	10.94
PICALM	groupVII	10.804	groupI	10.95
HSPA8	groupVII	11.13	groupI	10.989
LIM2	groupVIII	10.361	groupI	10.994	groupVII	11.161	groupX	7.466	groupXX	13.904
LIM2	groupVII	11.161	groupI	10.994	groupVIII	10.361	groupX	7.466	groupXX	13.904
LIM2	groupXX	13.904	groupI	10.994	groupVII	11.161	groupVIII	10.361	groupX	7.466
VPS26B	groupVII	12.903	groupI	11.091
JAM3	groupVII	12.915	groupI	11.097
CADM1	groupVII	24.866	groupI	11.198
NCAM1	groupVII	24.388	groupI	11.345	groupI	11.345
ZBTB16	groupVII	24.255	groupI	11.383	groupI	11.383
TAOK1	groupVII	19.456	groupI	11.608
RPA1	groupVII	19.608	groupI	11.905	groupI	11.905
ALDOC	groupVII	21.522	groupI	12.132	groupI	12.132
BZRAP1	groupVII	14.659	groupI	12.345
YWHAG	groupVII	14.604	groupI	12.349
CAMKK1	groupVII	14.464	groupI	12.362	groupI	12.362
PVRL3	groupVII	17.346	groupI	12.47	groupI	12.47
PVRL3	groupVII	17.346	groupI	12.47	groupI	12.47
ILK	groupVII	20.872	groupI	12.527
ILK	groupVII	20.872	groupI	12.527
ROBO1	groupVII	16.43	groupI	12.735
ROBO1	groupVII	16.43	groupI	12.735
B3GALTL	groupVII	19.866	groupI	13.251
B3GALTL	groupVII	19.866	groupI	13.251
STARD13	groupVII	20.033	groupI	13.419	groupI	13.419
NBEA	groupVII	20.055	groupI	13.479
NBEA	groupVII	20.055	groupI	13.479
DCAMKL1	groupVII	20.165	groupI	13.609
DCAMKL1	groupVII	20.165	groupI	13.609
SPG20	groupVII	20.151	groupI	13.626	groupI	13.626
TRPC4	groupVII	20.27	groupI	13.664	groupI	13.664
TRPC4	groupVII	20.27	groupI	13.664	groupI	13.664
FREM2	groupVII	20.327	groupI	13.68
FREM2	groupVII	20.327	groupI	13.68
TRIM3	groupVII	20.38	groupI	13.725	groupI	13.725
TRIM3	groupVII	20.38	groupI	13.725	groupI	13.725
ARFIP2	groupVII	20.409	groupI	13.751
TIAM1	groupVII	20.635	groupI	13.903	groupI	13.903
GRIK1	groupVII	20.675	groupI	13.944	groupI	13.944	groupI	13.944
GRIK1	groupVII	20.675	groupI	13.944	groupI	13.944	groupI	13.944
GRIK1	groupVII	20.675	groupI	13.944	groupI	13.944	groupI	13.944
GRIK1	groupVII	20.675	groupI	13.944	groupI	13.944	groupI	13.944
CADM2	groupVII	21.23	groupI	13.985
CADM2	groupVII	21.23	groupI	13.985
CADM2	groupVII	21.23	groupI	13.985
SLC7A1	groupVII	20.956	groupI	14.181	groupI	14.181
SLC7A1	groupVII	20.956	groupI	14.181	groupI	14.181
KIAA0774	groupVII	20.921	groupI	14.207
STOML3	groupVII	20.915	groupI	14.213
STOML3	groupVII	20.915	groupI	14.213
FOXO1A	groupVII	18.393	groupI	14.22
P2RY5	groupVII	17.759	groupI	14.342
GUCA1C	groupVII	27.703	groupI	14.461	groupI	14.461	groupI	14.461
TRPC6	groupVII	21.581	groupI	14.81	groupI	14.81
FBXO40	groupVII	19.132	groupI	15.017
FBXO40	groupVII	19.137	groupI	15.017
FBXO40	groupVII	19.137	groupI	15.017
PVRL1	groupVII	21.615	groupI	15.123	groupI	15.123	groupI	15.123
SLC8A2	groupVII	12.619	groupI	15.647
SLC8A2	groupVII	12.619	groupI	15.647
HNRNPL	groupVII	12.607	groupI	15.681
CKM	groupVII	12.659	groupI	15.913	groupI	15.913
CALN1	groupVII	19.357	groupI	16.396
RYR1	groupVII	22.077	groupI	16.634
PANX1	groupIX	15.596	groupI	17.134
GDPD4	groupVII	27.017	groupI	17.221
GDPD4	groupVII	27.017	groupI	17.221
MYO7A	groupVII	25.172	groupI	17.244
CAPN5	groupVII	25.148	groupI	17.297
CUL5	groupVII	25.122	groupI	17.34
SLC35F2	groupVII	25.116	groupI	17.355	groupI	17.355
FLOT2	groupVII	14.92	groupI	17.361	groupI	17.361	groupI	17.361
FLOT2	groupVII	14.92	groupI	17.361	groupI	17.361	groupI	17.361
C17orf63	groupVII	14.965	groupI	17.372
CAPNS1	groupVII	12.75	groupI	18.046
TMEM87A	groupXV	1.515	groupI	18.057
PPM1D	groupVII	16.397	groupI	18.501
DHRS13	groupXV	0	groupI	19.488	groupI	19.518	groupI	19.518
DHRS13	groupXV	0	groupI	19.488	groupI	19.518	groupI	19.518
KSR1	groupVII	16.1	groupI	19.599
MYO18A	groupVII	16.143	groupI	19.641
SLAIN1	groupXVI	2.41	groupI	19.955
SLAIN1	groupXVI	2.41	groupI	19.955
DOCK9	groupXVI	9.502	groupI	20.095
SLC15A1	groupXVI	9.535	groupI	20.14
SLC15A1	groupXVI	9.535	groupI	20.14
SLC15A1	groupXVI	9.535	groupI	20.14
SLC4A10	groupXVI	10.882	groupI	20.168	groupI	20.168
SLC4A10	groupXVI	10.882	groupI	20.168	groupI	20.168
SLC4A10	groupXVI	10.882	groupI	20.168	groupI	20.168
GCG	groupXVI	10.877	groupI	20.206	groupI	20.206
CASK	groupXVI	16.097	groupI	20.233	groupI	24.95	groupI	24.95
KCNH7	groupXVI	10.831	groupI	20.247
KCNH7	groupXVI	10.831	groupI	20.247
B3GALT1	groupXVI	10.569	groupI	20.572
ABCB11	groupXVI	10.517	groupI	20.585
KBTBD10	groupXVI	10.441	groupI	20.641
KBTBD10	groupXVI	10.441	groupI	20.641
HS6ST3	groupXVI	9.348	groupI	20.65	groupI	20.65
ABCC4	groupXVI	9.272	groupI	20.697	groupI	20.718
ABCC4	groupXVI	9.272	groupI	20.697	groupI	20.718
VANGL1	groupXVI	8.516	groupI	20.755
NHLH2	groupXVI	8.532	groupI	20.794
CCKAR	groupVII	3.217	groupI	21.005	groupXVI	8.127
CCKAR	groupXVI	8.127	groupI	21.005	groupVII	3.217
CPO	groupXVI	15.037	groupI	21.028
CPO	groupXVI	15.037	groupI	21.028
FARP1	groupXVI	9.441	groupI	21.155	groupI	21.155
JAGN1	groupXVI	6.653	groupI	21.494	groupI	21.938
TNS1	groupXVI	6.102	groupI	21.543
IGFBP5	groupXVI	5.921	groupI	21.583	groupI	21.583
IGFBP2	groupXVI	5.906	groupI	21.589	groupI	21.589
CTDSP1	groupXVI	5.057	groupI	21.666
CTDSP1	groupXVI	5.057	groupI	21.666
CTDSP1	groupXVI	5.057	groupI	21.666
PROX1	groupXVIII	9.979	groupI	21.761
COL8A1	groupXVI	6.657	groupI	21.933
FAM184A	groupXVIII	5.006	groupI	22.047
FAM184A	groupXVIII	5.006	groupI	22.047
KCNH3	groupXVI	17.708	groupI	22.068
SATB2	groupXVI	17.623	groupI	22.087
HDAC4	groupXVI	4.539	groupI	22.217	groupI	22.217
RAB9A	groupXVI	8.896	groupI	22.265
GPM6B	groupXVI	8.862	groupI	22.269	groupI	22.269	groupI	22.269
GPM6B	groupXVI	8.862	groupI	22.269	groupI	22.269	groupI	22.269
U2AF1	groupXVI	7.745	groupI	22.398	groupI	22.398
VEGFC	groupIX	3.278	groupI	22.424
STOML2	groupXIV	12.784	groupI	22.431	groupI	22.431	groupI	22.431	groupI	22.431
STOML2	groupXIV	12.784	groupI	22.431	groupI	22.431	groupI	22.431	groupI	22.431
STOML2	groupXIV	12.784	groupI	22.431	groupI	22.431	groupI	22.431	groupI	22.431
STOML2	groupXIV	12.784	groupI	22.431	groupI	22.431	groupI	22.431	groupI	22.431
CREB1	groupXVI	3.722	groupI	22.459
RAMP1	groupXVI	4.133	groupI	22.543	groupI	22.543
RAMP1	groupXVI	4.133	groupI	22.543	groupI	22.543
RAMP1	groupXVI	4.133	groupI	22.543	groupI	22.543
NDUFS1	groupXVI	9.561	groupI	22.896	groupI	22.896
PTK2B	groupXVIII	10.583	groupI	22.919
ARHGEF7	groupXVI	7.167	groupI	22.93
ARHGEF7	groupXVI	7.167	groupI	22.93
SOX1	groupXVI	7.108	groupI	22.996
ATP11A	groupXVI	7.063	groupI	23.026
FGF14	groupXVI	3.102	groupI	23.071	groupI	23.071
RCBTB1	groupXVI	7.009	groupI	23.108
MCF2L	groupXVI	7.024	groupI	23.126
C2orf25	groupXVI	0.011	groupI	23.204
CCNT2	groupXVI	4.114	groupI	23.355
TMEM163	groupXVI	4.07	groupI	23.369
CLIC5	groupXVIII	13.638	groupI	23.418
XKR6	groupXVIII	10.872	groupI	23.435
EN1	groupXVI	0.388	groupI	23.542
GABRG3	groupVIII	17.844	groupI	23.62
GABRA5	groupVIII	17.826	groupI	23.676
SLITRK5	groupXVI	9.118	groupI	24.247	groupI	24.247
SLITRK5	groupXVI	9.118	groupI	24.247	groupI	24.247
MID1	groupXVI	8.996	groupI	24.558
FRMPD4	groupXVI	8.93	groupI	24.697
IL1RAPL1	groupXVI	6.854	groupI	24.829
GPR34	groupXVI	16.12	groupI	24.965
ATP5J	groupXVI	0.235	groupI	25.205
JAM2	groupXVI	7.482	groupI	25.212
ZP3	groupXIX	10.04	groupI	25.286	groupI	25.286
ZP3	groupXIX	15.731	groupI	25.286	groupI	25.286
ZP3	groupXIX	15.731	groupI	25.286	groupI	25.286
ABCB6	groupXVI	16.555	groupI	25.477
PRKAG3	groupXVI	16.526	groupI	25.487	groupI	25.487	groupI	25.487
PRKAG3	groupXVI	16.526	groupI	25.487	groupI	25.487	groupI	25.487
UTP14C	groupXVI	0.31	groupI	25.544	groupI	25.544	groupI	25.544	groupI	25.544
UTP14C	groupXVI	15.785	groupI	25.544	groupI	25.544	groupI	25.544	groupI	25.544
TMEM47	groupVIII	12.84	groupI	25.646
HECW2	groupXVI	2.264	groupI	25.889
DHRSX	groupXVI	12.927	groupI	26.558
ADARB1	groupXVI	4.428	groupI	26.614
PLCD4	groupXVI	6.246	groupI	26.686
ATP1B1	groupVIII	17.703	groupI	26.943	groupI	26.943
ANKRD10	groupXVI	7.787	groupI	27.005
ANKRD10	groupXVI	7.787	groupI	27.005
DGKZ	groupXIX	9.018	groupI	27.035
CDK5R2	groupXVI	14.963	groupI	27.297	groupI	27.297
FMNL2	groupXVI	11.467	groupI	27.302	groupI	27.302
SDPR	groupXVI	5.121	groupI	27.329
SDPR	groupXVI	5.121	groupI	27.329
FZD7	groupXVI	13.787	groupI	27.41
SFT2D2	groupVIII	18.066	groupI	27.541
TSPAN7	groupXVI	2.382	groupI	27.547
DYNLT3	groupXVI	7.69	groupI	27.701
DYNLT3	groupXVI	7.69	groupI	27.701
TTRAP	groupX	7.114	groupI	27.712
BIN1	groupXVI	12.171	groupI	27.73
PTPRN	groupXVI	12.223	groupI	27.739
MSTN	groupXVI	6.342	groupI	27.826
GLS	groupXVI	6.382	groupI	27.839	groupI	27.839
SH3BP4	groupXVI	15.992	groupI	27.933
BZW1	groupXVI	14.797	groupI	27.969
ANO9	groupXIX	7.253	groupII	0.483
ANO9	groupXIX	7.253	groupII	0.483
UQCRFS1	groupXIX	17.605	groupII	0.641
FGF4	groupIV	26.392	groupII	0.894
TSHZ3	groupXIX	17.665	groupII	1.596
BAX	groupXI	14.482	groupII	3.386
BAX	groupXI	14.482	groupII	3.386
PLEKHF1	groupXI	3.836	groupII	3.584	groupII	3.599
LSM14A	groupXIX	8.847	groupII	3.863
CSK	groupXIX	11.159	groupII	4.296
EDC3	groupXIX	11.153	groupII	4.326
CCBE1	groupXIV	3.865	groupII	4.37
COX5A	groupXIX	7.716	groupII	4.494	groupII	4.494
SNAP25	groupXVIII	1.201	groupII	4.5	groupII	4.5
SNAP25	groupXVIII	1.201	groupII	4.5	groupII	4.5
ANPEP	groupXIX	20.216	groupII	4.587	groupII	4.587
ANPEP	groupXIX	20.216	groupII	4.587	groupII	4.587
NTRK3	groupXIX	0.217	groupII	4.802	groupII	4.802
NTRK3	groupXIX	0.217	groupII	4.802	groupII	4.802
HMBOX1	groupXVIII	1.029	groupII	5.076	groupX	14.202
HMBOX1	groupXVIII	1.029	groupII	5.076	groupX	14.202
HMBOX1	groupX	14.202	groupII	5.076	groupXVIII	1.029	groupXVIII	1.029
GLO1	groupXVIII	15.977	groupII	5.113
SLCO3A1	groupXIX	12.61	groupII	5.14
SLCO3A1	groupXIX	12.61	groupII	5.14
MCTP2	groupXIX	17.063	groupII	5.194	groupII	5.194	groupII	5.194
MEF2A	groupXIX	17.025	groupII	5.228
MEF2A	groupXIX	17.025	groupII	5.228
MEF2A	groupXIX	17.025	groupII	5.228
SLC7A10	groupXIX	9.25	groupII	5.371	groupII	5.371
DNAJA2	groupXIX	16.633	groupII	5.402
NETO2	groupXIX	15.937	groupII	5.412
GPI	groupXIX	8.855	groupII	5.627
SLC27A2	groupXIX	7.601	groupII	5.786	groupII	5.799
AP1S2	groupVIII	18.208	groupII	5.925	groupII	5.925
AP1S2	groupVIII	18.208	groupII	5.925	groupII	5.925
AP1S2	groupVIII	18.208	groupII	5.925	groupII	5.925
RS1	groupVIII	18.202	groupII	5.957
CDKL5	groupVIII	18.184	groupII	5.966
SCML2	groupVIII	18.161	groupII	5.999	groupII	5.999
SCML2	groupVIII	18.161	groupII	5.999	groupII	5.999
NHS	groupVIII	18.136	groupII	6.022
GRPR	groupXVI	7.707	groupII	6.118
C1orf32	groupXVI	7.563	groupII	6.135
ILDR1	groupXVI	7.575	groupII	6.149	groupII	6.149
ILDR1	groupXVI	7.575	groupII	6.149	groupII	6.149
WDSUB1	groupXVI	11.001	groupII	6.436
WDSUB1	groupXVI	11.001	groupII	6.436
GTF2F2	groupXVI	13.689	groupII	6.475	groupII	6.475	groupII	6.475
PCDH17	groupXVI	9.091	groupII	7.375	groupII	7.375
PCDH17	groupXVI	9.091	groupII	7.375	groupII	7.375
C13orf39	groupXVI	7.495	groupII	7.653
FAM70B	groupI	5.794	groupII	7.73
GRK1	groupXVI	7.497	groupII	7.743	groupVII	18.426
GRK1	groupVII	18.426	groupII	7.743	groupXVI	7.497
DCUN1D2	groupXVI	7.513	groupII	7.764
GRTP1	groupXVI	7.517	groupII	7.777
GRTP1	groupXVI	7.517	groupII	7.777
LAMP1	groupXVI	7.523	groupII	7.784	groupII	7.784
EFNB2	groupXVI	0.627	groupII	7.829
EFNB2	groupXVI	0.627	groupII	7.829
GPC6	groupXVI	9.181	groupII	7.943
KCTD12	groupXVI	2.5	groupII	8.125
SLC5A7	groupXVI	13.603	groupII	8.136
ATP5G3	groupXVI	9.932	groupII	8.207
SPI1	groupXIX	7.362	groupII	8.839	groupII	8.839
SPI1	groupXIX	7.362	groupII	8.839	groupII	8.839
GAS2	groupXIX	7.304	groupII	8.875
SLC17A6	groupXIX	7.283	groupII	8.899
ANO5	groupXIX	7.264	groupII	8.913
CTDSPL2	groupXIX	7.635	groupII	9.034
TJP1	groupXIX	7.581	groupII	9.116
TJP1	groupXIX	7.581	groupII	9.116
ALX4	groupXIX	11.216	groupII	9.394
CAPRIN1	groupXIX	11.181	groupII	9.429	groupII	9.429
NUCB2	groupXIX	8.052	groupII	9.44
NUCB2	groupXIX	8.052	groupII	9.44
PLEKHA7	groupXIX	7.934	groupII	9.448	groupII	9.448
RIC3	groupXIX	7.752	groupII	9.823	groupII	9.823
RIC3	groupXIX	7.752	groupII	9.823	groupII	9.823
FAM60A	groupXIX	15.279	groupII	10.063
FAM60A	groupXIX	15.279	groupII	10.063
AMPD3	groupXIX	11.07	groupII	10.204
AMPD3	groupXIX	11.07	groupII	10.204
EIF4G2	groupXIX	10.641	groupII	10.248
EIF4G2	groupXIX	10.641	groupII	10.248
EIF4G2	groupXIX	10.641	groupII	10.248
GALNTL4	groupXIX	1.108	groupII	10.274	groupII	10.274
BTBD10	groupXIX	1.176	groupII	10.37	groupII	10.37
RASSF10	groupXIX	3.674	groupII	10.39
MICAL2	groupXIX	3.752	groupII	10.452
DKK3	groupXIX	1.295	groupII	10.475
PKD1L2	groupXVI	4.028	groupII	10.512
ADAM10	groupXIX	7.505	groupII	11.298
AQP9	groupXIX	7.497	groupII	11.321	groupII	11.321
CGNL1	groupXIX	7.488	groupII	11.395
TCF12	groupXIX	7.477	groupII	11.423
RFX7	groupXIX	7.458	groupII	11.51
RFX7	groupXIX	7.458	groupII	11.51
PRTG	groupXIX	7.442	groupII	11.545
SLC38A8	groupXIX	2.747	groupII	11.683
SLC38A8	groupXIX	2.747	groupII	11.683
CALB2	groupXIX	2.59	groupII	11.709
FURIN	groupXIX	14.527	groupII	11.794
RHCG	groupXIX	14.615	groupII	11.843	groupII	11.843
RHCG	groupXIX	14.615	groupII	11.843	groupII	11.843
KIAA0182	groupXIX	15.437	groupII	12.123
MAF	groupXIX	15.625	groupII	12.525
PPFIBP2	groupXIX	1.219	groupII	12.577
SPON1	groupXIX	3.467	groupII	12.621
C11orf41	groupXIX	3.341	groupII	12.686
DEPDC7	groupXIX	3.27	groupII	12.771
PAX6	groupXIX	1.325	groupII	12.853	groupII	12.853
PAX6	groupXIX	1.325	groupII	12.853	groupII	12.853
MYOM2	groupIX	19.509	groupII	12.99
CASC1	groupIV	21.526	groupII	13.364
GBGT1	groupXI	16.025	groupII	13.383
GBGT1	groupXI	16.025	groupII	13.383
GBGT1	groupXI	16.025	groupII	13.383
HK1	groupIX	19.49	groupII	13.433
RHOU	groupIX	19.215	groupII	13.603
ACTC1	groupXV	2.485	groupII	13.64	groupXVIII	6.547
SMYD2	groupXVIII	9.952	groupII	13.709	groupII	13.709
CTSB	groupXVIII	10.163	groupII	13.766	groupII	13.766	groupII	13.766	groupII	13.766
FZD3	groupXVIII	1.35	groupII	14.014
NRBP1	groupXVIII	9.495	groupII	14.045
LPIN1	groupXVIII	15.739	groupII	14.517	groupII	14.517
ZDHHC7	groupXIX	9.524	groupII	14.595
ZDHHC7	groupXIX	9.524	groupII	14.595
ZDHHC7	groupXIX	9.524	groupII	14.595
ZFAND3	groupXVIII	12.998	groupII	14.642
TLN2	groupXIX	12.149	groupII	15.069	groupII	15.069
TLN2	groupXIX	12.149	groupII	15.069	groupII	15.069
C15orf27	groupXIX	12.104	groupII	15.147
ISL2	groupXIX	12.092	groupII	15.167
ISL2	groupXIX	12.092	groupII	15.167
PSTPIP1	groupXIX	12.029	groupII	15.243
TSPAN3	groupXIX	12.025	groupII	15.25
FRMD5	groupXIX	12.882	groupII	15.326
FRMD5	groupXIX	12.882	groupII	15.326
IDH2	groupXIX	12.805	groupII	15.402	groupII	15.402
IDH2	groupXIX	12.805	groupII	15.402	groupII	15.402
IDH2	groupXIX	12.805	groupII	15.402	groupII	15.402
IDH2	groupXIX	12.805	groupII	15.402	groupII	15.402
SEMA4B	groupXIX	12.734	groupII	15.472
SEMA4B	groupXIX	12.734	groupII	15.472
GNB5	groupXIX	7.405	groupII	15.6
SCAMP5	groupXIX	7.65	groupII	15.945	groupII	15.945	groupII	15.945
NPTN	groupXIX	7.673	groupII	16.427	groupII	16.427
NPTN	groupXIX	7.673	groupII	16.427	groupII	16.427
NPTN	groupXIX	7.673	groupII	16.427	groupII	16.427
DHDH	groupXVI	12.256	groupII	16.526
DHDH	groupXVI	12.256	groupII	16.526
PKM2	groupXIX	7.699	groupII	16.531	groupII	16.531
PKM2	groupXIX	7.699	groupII	16.531	groupII	16.531
PKM2	groupXIX	7.699	groupII	16.531	groupII	16.531
PARP6	groupXIX	7.708	groupII	16.546	groupII	16.546
CYLD	groupVII	1.475	groupII	17.849	groupII	17.849
CYP19A1	groupXIX	7.391	groupII	18.04
HAPLN3	groupXIX	8.236	groupII	18.514
HAPLN3	groupXIX	8.236	groupII	18.514
MFGE8	groupXIX	8.212	groupII	18.518	groupII	18.518
ABHD2	groupXIX	8.203	groupII	18.529	groupII	18.529
RLBP1	groupXIX	8.197	groupII	18.541
RLBP1	groupXIX	8.197	groupII	18.541
SMAD6	groupXIX	6.61	groupII	18.566	groupII	18.566
SMAD3	groupXIX	6.645	groupII	18.598
LBXCOR1	groupXIX	6.709	groupII	18.68
PIAS1	groupXIX	6.716	groupII	18.704
MORF4L1	groupXIX	6.726	groupII	18.731
MORF4L1	groupXIX	6.726	groupII	18.731
TLE3	groupXIX	6.77	groupII	18.853	groupII	18.853
KIF23	groupXIX	6.836	groupII	18.957	groupII	18.957
KIF23	groupXIX	6.836	groupII	18.957	groupII	18.957
ITGA11	groupXIX	9.149	groupII	19.08	groupII	19.08
GRAMD2	groupXIX	9.116	groupII	19.305	groupII	19.305
SCAMP2	groupXIX	8.332	groupII	19.404	groupII	19.404
SNX1	groupXIX	8.512	groupII	19.573
SNX1	groupXIX	8.512	groupII	19.573
SLC24A1	groupXIX	6.447	groupII	19.609
PTPLAD1	groupXIX	6.435	groupII	19.621	groupII	19.621	groupII	19.621
NR2E3	groupXIX	6.386	groupII	19.645
STRA6	groupXIX	6.324	groupII	19.65
STRA6	groupXIX	6.324	groupII	19.65
ISLR2	groupXIX	6.32	groupII	19.66
SLC1A2	groupXIX	14.054	groupII	20.642
SLC1A2	groupXIX	14.054	groupII	20.642
SLC1A2	groupXIX	14.054	groupII	20.642
LRRC4C	groupXIX	14.295	groupII	20.722
HSD17B12	groupXIX	8.13	groupII	20.772
KCNQ1	groupXIX	4.864	groupII	20.835
LINGO1	groupXIX	4.117	groupII	20.894
CD151	groupXIX	6.874	groupII	21.232	groupII	21.232
CD151	groupXIX	6.874	groupII	21.232	groupII	21.232
TMEM138	groupXIX	6.887	groupII	21.243	groupII	21.243	groupII	21.243
SIN3A	groupXIX	8.567	groupII	21.382
GLG1	groupXIX	9.481	groupII	21.867
TNNI2	groupXIX	9.288	groupII	21.882
TNNI2	groupXIX	9.292	groupII	21.882
TNNI2	groupXIX	9.292	groupII	21.882
TNNI2	groupXIX	9.32	groupII	21.882
TNNI2	groupXIX	9.323	groupII	21.882
MYOD1	groupXIX	9.37	groupII	21.931
TNNT3	groupXIX	9.356	groupII	21.935
TNNT3	groupXIX	9.356	groupII	21.935
TNNT3	groupXIX	9.356	groupII	21.935
TNNT3	groupXIX	9.356	groupII	21.935
TNNT3	groupXIX	9.356	groupII	21.935
TNNT3	groupXIX	9.356	groupII	21.935
PRC1	groupXIX	7.365	groupII	22.043
PRC1	groupXIX	7.365	groupII	22.043
HISPPD2A	groupXIX	8.264	groupII	22.254
SLC25A44	groupXIX	8.533	groupII	22.268
SLC25A44	groupXIX	8.533	groupII	22.268
PSMA4	groupXIX	8.435	groupII	22.271
KCNG4	groupXX	1.852	groupII	22.356	groupXIX	18.902
KCNG4	groupXIX	18.902	groupII	22.356	groupXX	1.852
GABARAPL2	groupXIX	0.642	groupII	22.369
GABARAPL2	groupXIX	0.642	groupII	22.369
GABARAPL2	groupXIX	0.642	groupII	22.369
TRPM1	groupXIX	11.991	groupII	22.384	groupII	22.397
TRPM1	groupXIX	11.991	groupII	22.384	groupII	22.397
TRPM1	groupXIX	11.991	groupII	22.384	groupII	22.397
TRPM1	groupXIX	11.991	groupII	22.384	groupII	22.397
CIB2	groupXIX	11.964	groupII	22.447
IDH3A	groupXIX	11.974	groupII	22.452
ANXA2	groupXIX	12.417	groupII	22.738
ANXA2	groupXIX	12.417	groupII	22.738
FOXB1	groupXIX	12.45	groupII	22.786
TMBIM1	groupXVI	14.09	groupIII	0.034
CXCR4	groupXVI	14.116	groupIII	0.051	groupIII	0.051
CXCR4	groupXVI	14.116	groupIII	0.051	groupIII	0.051
CXCR4	groupXVI	14.116	groupIII	0.051	groupIII	0.051
UGT1A8	groupXVI	14.345	groupIII	0.058	groupIII	0.058	groupIII	0.058
UGT1A8	groupXVI	14.345	groupIII	0.058	groupIII	0.058	groupIII	0.058
COL6A2	groupXVI	11.715	groupIII	0.083
AXUD1	groupXXI	8.204	groupIII	0.187
PLCD1	groupXXI	8.038	groupIII	0.245	groupIII	0.245	groupIII	0.245
PLCD1	groupXXI	8.038	groupIII	0.245	groupIII	0.245	groupIII	0.245
CTDSPL	groupXXI	8.009	groupIII	0.254	groupIII	0.254
CTDSPL	groupXXI	8.009	groupIII	0.254	groupIII	0.254
GUP1	groupXXI	7.934	groupIII	0.264
KBTBD5	groupXXI	7.93	groupIII	0.273
VIPR1	groupXXI	7.864	groupIII	0.278
LECT1	groupXVI	9.046	groupIII	0.361
EDNRB	groupXVI	9.036	groupIII	0.398
GAD1	groupXVI	10.299	groupIII	0.448
GORASP2	groupXVI	10.287	groupIII	0.463
GORASP2	groupXVI	10.287	groupIII	0.463
MEP1B	groupVIII	1.563	groupIII	0.485	groupIII	0.485
MEP1B	groupVIII	1.563	groupIII	0.485	groupIII	0.485
SIRT5	groupVIII	3.384	groupIII	0.553	groupIII	0.553
ADCY1	groupVIII	3.338	groupIII	0.566
IGFBP1	groupVIII	3.324	groupIII	0.6	groupIII	0.6
IGFBP3	groupVIII	3.306	groupIII	0.603
SLC22A23	groupVIII	3.443	groupIII	0.659
HRH4	groupVIII	18.941	groupIII	1.075
TTC39C	groupVIII	3.12	groupIII	1.102	groupIII	1.102
ARHGAP21	groupXXI	11.155	groupIII	1.344
PRTFDC1	groupXXI	11.122	groupIII	1.371
PBX1	groupVIII	2.158	groupIII	1.382
PBX1	groupVIII	2.158	groupIII	1.382
GLUL	groupVIII	2.255	groupIII	1.446
GLUL	groupVIII	2.255	groupIII	1.446
GLUL	groupVIII	2.255	groupIII	1.446
GLUL	groupVIII	2.255	groupIII	1.446
HES6	groupI	1.867	groupIII	1.513
PER2	groupI	1.856	groupIII	1.518
ELOVL1	groupVIII	15.24	groupIII	1.641
ELOVL1	groupVIII	15.24	groupIII	1.641
BOK	groupVIII	3.146	groupIII	1.647
BOK	groupVIII	3.146	groupIII	1.647
BOK	groupVIII	3.146	groupIII	1.647
AGXT	groupVIII	3.13	groupIII	1.652	groupIII	1.652	groupIII	1.652
KIF1A	groupVIII	1.684	groupIII	1.662
RAB6B	groupVIII	1.83	groupIII	1.691	groupIII	1.691
SCHIP1	groupI	10.156	groupIII	2.114	groupIII	2.114
SCHIP1	groupI	10.156	groupIII	2.114	groupIII	2.114
SCHIP1	groupI	10.156	groupIII	2.114	groupIII	2.114
SCHIP1	groupI	10.156	groupIII	2.114	groupIII	2.114
SCHIP1	groupI	10.156	groupIII	2.114	groupIII	2.114
SCHIP1	groupI	10.156	groupIII	2.114	groupIII	2.114
SCHIP1	groupI	10.156	groupIII	2.114	groupIII	2.114
ARL14	groupI	10.068	groupIII	2.131
ARL14	groupI	10.068	groupIII	2.131
PPM1L	groupI	10.035	groupIII	2.137
PARL	groupI	0.069	groupIII	2.19
PARL	groupI	0.069	groupIII	2.19
GPC1	groupVIII	6.82	groupIII	2.418	groupIII	2.418
EPHB1	groupVIII	6.867	groupIII	2.492	groupIII	2.492	groupIII	2.492	groupIII	2.492	groupIII	2.492
EPHB1	groupVIII	6.867	groupIII	2.492	groupIII	2.492	groupIII	2.492	groupIII	2.492	groupIII	2.492
EPHB1	groupVIII	6.867	groupIII	2.492	groupIII	2.492	groupIII	2.492	groupIII	2.492	groupIII	2.492
CUL3	groupI	5.986	groupIII	2.767
CBLN3	groupVII	1.441	groupIII	2.854
CBLN3	groupVII	1.441	groupIII	2.854
CBLN3	groupVII	1.441	groupIII	2.854
TOX4	groupVII	1.517	groupIII	2.878	groupIII	2.878
LRRC16B	groupVIII	18.853	groupIII	3.158
FABP6	groupIV	11.695	groupIII	3.935
CTNND2	groupXXI	4.513	groupIII	4.077
ANKRD33B	groupXXI	4.591	groupIII	4.984
ANKRD33B	groupXXI	4.591	groupIII	4.984
XPR1	groupVIII	13.518	groupIII	5.002	groupIII	5.002
CDC14A	groupVIII	17.416	groupIII	5.045	groupIII	5.045
CNTNAP2	groupXXI	5.284	groupIII	5.122
CNTNAP2	groupXXI	5.284	groupIII	5.122
ACOT11	groupVIII	15.352	groupIII	5.33	groupIII	5.33
ACOT11	groupVIII	15.352	groupIII	5.33	groupIII	5.33
ACOT11	groupVIII	15.352	groupIII	5.33	groupIII	5.33
CSNK1G2	groupVIII	8.72	groupIII	5.357	groupIII	5.357
PDC	groupVIII	8.465	groupIII	5.405	groupIII	5.405
PDC	groupVIII	8.465	groupIII	5.405	groupIII	5.405
KIFAP3	groupVIII	3.834	groupIII	5.409	groupIII	5.409
FAM129A	groupVIII	3.82	groupIII	5.425
JPH1	groupXXI	6.535	groupIII	5.493
SLC44A5	groupVIII	15.298	groupIII	5.61
SLC44A5	groupVIII	15.298	groupIII	5.61
DLGAP1	groupXXI	8.805	groupIII	5.781
KCNB2	groupXXI	6.683	groupIII	5.937
TPR	groupVIII	8.472	groupIII	6.024
LHX8	groupVIII	15.316	groupIII	6.441
LHX8	groupVIII	15.316	groupIII	6.441
MBNL1	groupI	10.419	groupIII	6.629	groupIII	6.629
RAP2B	groupI	10.483	groupIII	6.653
KCNAB1	groupI	4.544	groupIII	6.732
MUL1	groupXII	15.08	groupIII	6.869
CAMSAP1L1	groupVIII	10.378	groupIII	6.946	groupIII	6.946	groupIII	6.946
GPSM2	groupVIII	6.941	groupIII	6.982	groupIII	6.982	groupIII	6.982
FNDC7	groupVIII	6.745	groupIII	7.007
FNDC7	groupVIII	6.745	groupIII	7.007
FAM102B	groupVIII	6.69	groupIII	7.039	groupIII	7.039	groupIII	7.039	groupIII	7.039
FAM102B	groupVIII	6.69	groupIII	7.039	groupIII	7.039	groupIII	7.039	groupIII	7.039
TM6SF2	groupVIII	17.096	groupIII	7.103	groupIII	7.103
TM6SF2	groupVIII	17.096	groupIII	7.103	groupIII	7.103
GATAD2A	groupVIII	16.866	groupIII	7.203
RNF126	groupVIII	16.638	groupIII	7.26
RNF126	groupVIII	16.638	groupIII	7.26
HCN2	groupVIII	16.6	groupIII	7.267
FZR1	groupVIII	13.487	groupIII	7.319
FZR1	groupVIII	13.487	groupIII	7.319
FZR1	groupVIII	13.487	groupIII	7.319
LINGO3	groupVIII	16.042	groupIII	7.382
ONECUT3	groupVIII	16.086	groupIII	7.395
ONECUT3	groupVIII	16.086	groupIII	7.395
MAP2K2	groupVIII	16.143	groupIII	7.416
TCF3	groupVIII	16.185	groupIII	7.428	groupIII	7.428	groupIII	7.428
TCF3	groupVIII	16.185	groupIII	7.428	groupIII	7.428	groupIII	7.428
MBD3	groupVIII	16.208	groupIII	7.454
MBD3	groupVIII	16.208	groupIII	7.454
CDC34	groupVIII	14.474	groupIII	7.528	groupIII	7.528	groupIII	7.528	groupIII	7.528
SH3GL1	groupVIII	15.463	groupIII	7.55
SH3GL1	groupVIII	15.463	groupIII	7.55
SEMA6B	groupVIII	15.501	groupIII	7.587
SEMA6B	groupVIII	15.501	groupIII	7.587
GPX4	groupVIII	17.194	groupIII	7.707	groupIII	7.707
GPX4	groupVIII	17.201	groupIII	7.707	groupIII	7.707
GPX4	groupVIII	17.206	groupIII	7.707	groupIII	7.707
GPX4	groupVIII	17.206	groupIII	7.707	groupIII	7.707
PIP5K1C	groupVIII	17.223	groupIII	7.711
ZAK	groupXVI	10.086	groupIII	7.945
RAPGEF4	groupXVI	10.105	groupIII	7.955
ITGA6	groupXVI	10.16	groupIII	7.986	groupIII	7.986
ITGA6	groupXVI	10.16	groupIII	7.986	groupIII	7.986
SLC25A12	groupX	9.398	groupIII	8.009	groupIII	8.009	groupXVI	10.22
SLC25A12	groupXVI	10.22	groupIII	8.009	groupIII	8.009	groupX	9.398
DYNC1I2	groupXVI	10.239	groupIII	8.019
AP2M1	groupI	0.452	groupIII	8.039	groupIII	8.039
AP2M1	groupI	0.452	groupIII	8.039	groupIII	8.039
COPB2	groupI	1.755	groupIII	8.06
CLSTN2	groupI	1.594	groupIII	8.128
SLC25A36	groupI	1.56	groupIII	8.229
TIMM44	groupVIII	12.991	groupIII	8.256
TIMM44	groupVIII	12.991	groupIII	8.256
LASS4	groupVIII	13.088	groupIII	8.271
LASS4	groupVIII	13.088	groupIII	8.271
HOMER3	groupVIII	9.283	groupIII	8.282
UPF1	groupVIII	9.318	groupIII	8.294
PGPEP1	groupVIII	9.332	groupIII	8.304
RAB3A	groupVIII	9.353	groupIII	8.313
PDE4C	groupVIII	9.435	groupIII	8.321
IFI30	groupVIII	9.449	groupIII	8.357
IFI30	groupVIII	9.449	groupIII	8.357
PIK3R2	groupVIII	9.458	groupIII	8.368
CRTC1	groupVIII	9.708	groupIII	8.429
MED26	groupVIII	9.679	groupIII	8.446
DPP9	groupVIII	9.507	groupIII	8.462
KCNN1	groupVIII	9.86	groupIII	8.541
NR2F6	groupVIII	8.767	groupIII	8.582
ANO8	groupVIII	8.814	groupIII	8.607
DDA1	groupVIII	8.844	groupIII	8.616
ABHD8	groupVIII	8.85	groupIII	8.626
ST3GAL3	groupVIII	0.804	groupIII	8.652	groupIII	8.652
PTGER4	groupXIV	2.565	groupIII	8.703	groupXIII	5.103
PTGER4	groupXIV	2.565	groupIII	8.703	groupXIII	5.103
UQCRH	groupVIII	15.173	groupIII	8.722
DMBX1	groupVIII	15.191	groupIII	8.733
GADD45A	groupVIII	2.282	groupIII	8.774
GNG12	groupVIII	2.287	groupIII	8.78
GPR177	groupVIII	2.305	groupIII	8.799	groupIII	8.799
GPR177	groupVIII	2.305	groupIII	8.799	groupIII	8.799
FAM69A	groupVIII	2.334	groupIII	8.85
RPL5	groupVIII	2.341	groupIII	8.857	groupIII	8.857
GFI1	groupVIII	2.375	groupIII	8.867	groupIII	8.867
GLMN	groupVIII	2.393	groupIII	8.878	groupIII	8.878
LRRC8D	groupVIII	2.731	groupIII	8.92
HS2ST1	groupVIII	2.924	groupIII	8.958
CLDN18	groupVIII	2.961	groupIII	8.979
MFF	groupI	5.538	groupIII	9.004
MFF	groupI	5.538	groupIII	9.004
MFF	groupI	5.538	groupIII	9.004
MFF	groupI	5.538	groupIII	9.004
HRB	groupI	5.548	groupIII	9.013
GRK7	groupI	5.808	groupIII	9.026
ATP13A3	groupVIII	11.652	groupIII	9.057
HES1	groupVIII	11.539	groupIII	9.077
BCL6	groupVIII	1.951	groupIII	9.107
FAM78B	groupVIII	15.776	groupIII	9.118
SLC35A3	groupVIII	15.767	groupIII	9.122
C1orf21	groupVIII	15.68	groupIII	9.137
PIK3CA	groupVIII	6.364	groupIII	9.264
EPHB3	groupVIII	11.025	groupIII	9.305
NMUR1	groupVIII	11.278	groupIII	9.34
NMUR1	groupVIII	11.278	groupIII	9.34
PFN2	groupVIII	11.368	groupIII	9.368	groupIII	9.368
PFN2	groupVIII	11.368	groupIII	9.368	groupIII	9.368
PFN2	groupVIII	11.368	groupIII	9.368	groupIII	9.368
PFN2	groupVIII	11.368	groupIII	9.368	groupIII	9.368
SENP5	groupVIII	8.276	groupIII	9.385
RGS13	groupVIII	5.614	groupIII	9.436	groupIII	9.436
RGS13	groupVIII	5.614	groupIII	9.436	groupIII	9.436
FAM5C	groupVIII	5.24	groupIII	9.488
FAM5C	groupVIII	5.443	groupIII	9.488
FAM5C	groupVIII	5.443	groupIII	9.488
RGS16	groupVIII	5.12	groupIII	9.523
RGS16	groupVIII	5.12	groupIII	9.523
DDR2	groupVIII	19.044	groupIII	9.555
SERBP1	groupVIII	19.059	groupIII	9.569
SERBP1	groupVIII	19.059	groupIII	9.569
SERBP1	groupVIII	19.059	groupIII	9.569
SGIP1	groupVIII	8.109	groupIII	9.592
NASP	groupVIII	6.774	groupIII	9.649	groupIII	9.649
PRDX1	groupIX	15.398	groupIII	9.657	groupIII	9.657
PRDX1	groupIX	15.398	groupIII	9.657	groupIII	9.657
ALDH9A1	groupVIII	2.133	groupIII	9.663	groupIII	9.663
ALDH9A1	groupVIII	2.133	groupIII	9.663	groupIII	9.663
ALDH9A1	groupVIII	2.133	groupIII	9.663	groupIII	9.663
UCK2	groupVIII	2.124	groupIII	9.668
SLC1A7	groupVIII	1.432	groupIII	9.69
TMEM125	groupVIII	7.242	groupIII	9.72
ANGPTL3	groupVIII	7.565	groupIII	9.795	groupIII	9.795
ANGPTL3	groupVIII	7.565	groupIII	9.795	groupIII	9.795
PDE4B	groupVIII	8.165	groupIII	9.824
JUN	groupVIII	19.283	groupIII	9.923
PRDX6	groupVIII	19.307	groupIII	9.937
PRDX6	groupVIII	19.307	groupIII	9.937
PRDX6	groupVIII	19.307	groupIII	9.937
TFRC	groupXXI	11.25	groupIII	10.128
TFRC	groupXXI	11.25	groupIII	10.128
WAC	groupXXI	0.558	groupIII	10.275
WAC	groupXXI	0.558	groupIII	10.275
RAB18	groupXXI	0.786	groupIII	10.31
SSH3BP	groupXXI	10.943	groupIII	10.33	groupIII	10.33
ANXA13	groupXXI	11.058	groupIII	10.367
ANXA13	groupXXI	11.058	groupIII	10.367
ANXA13	groupXXI	11.058	groupIII	10.367
ANXA13	groupXXI	11.058	groupIII	10.367
GPR158	groupXXI	11.072	groupIII	10.382
GPR158	groupXXI	11.072	groupIII	10.382
MYO7B	groupVIII	1.911	groupIII	10.427
MYO7B	groupVIII	1.911	groupIII	10.427
DUSP15	groupVIII	3.503	groupIII	10.459	groupIII	10.459
IRF4	groupVIII	3.51	groupIII	10.464
IRF4	groupVIII	3.51	groupIII	10.464
FOXF2	groupVIII	3.606	groupIII	10.492
ST6GALNAC5	groupVIII	15.273	groupIII	10.737
BTF3L4	groupVIII	15.258	groupIII	10.907
BTF3L4	groupVIII	15.258	groupIII	10.907
ABCA4	groupXXI	2.181	groupIII	11.516
ABCA4	groupXXI	2.181	groupIII	11.516
OLFM3	groupXXI	2.252	groupIII	11.553
COL11A1	groupXXI	2.285	groupIII	11.566
VAV3	groupXXI	2.604	groupIII	11.776	groupIII	11.776
PTPRF	groupVIII	0.419	groupIII	12.038
RAB8A	groupVIII	14.336	groupIII	12.178
CALR3	groupVIII	0.738	groupIII	12.263
CALR3	groupVIII	0.738	groupIII	12.263
RAX2	groupVIII	13.455	groupIII	12.273
ATCAY	groupVIII	13.419	groupIII	12.284	groupIII	12.284	groupIII	12.284
APOD	groupXXI	11.182	groupIII	12.537	groupIII	12.543	groupIII	12.546	groupIII	12.551
RALYL	groupXXI	10.817	groupIII	12.593
CCRL1	groupXXI	8.69	groupIII	12.624
PLXDC2	groupXXI	9.32	groupIII	12.663
PLXDC2	groupXXI	9.32	groupIII	12.663
CACNB2	groupXXI	9.401	groupIII	12.732
COLEC12	groupXXI	9.468	groupIII	12.763	groupIII	12.763
YES1	groupXXI	9.503	groupIII	12.79
ADCYAP1	groupXXI	9.52	groupIII	12.809	groupIII	12.809
ADCYAP1	groupXXI	9.52	groupIII	12.809	groupIII	12.809
LPIN2	groupXXI	9.588	groupIII	12.91	groupIII	12.91
MYOM1	groupXXI	9.599	groupIII	12.926	groupIII	12.926
MYOM1	groupXXI	9.599	groupIII	12.926	groupIII	12.926
CHMP5	groupXXI	9.628	groupIII	12.95
OPRK1	groupXXI	9.633	groupIII	12.956
RGS20	groupXXI	9.657	groupIII	12.987
RGS20	groupXXI	9.657	groupIII	12.987
FYCO1	groupVIII	15.118	groupIII	13.106
ADCYAP1R1	groupVIII	4.747	groupIII	13.137	groupIII	13.137
EEF1D	groupVIII	4.954	groupIII	13.174
CYR61	groupVIII	7.128	groupIII	13.391	groupIII	13.391
MCOLN3	groupVIII	6.957	groupIII	13.399
MCOLN3	groupVIII	6.957	groupIII	13.399
MCOLN3	groupVIII	6.957	groupIII	13.399
SSX2IP	groupVIII	12.532	groupIII	13.403
GPT	groupVIII	3.196	groupIII	13.414	groupIII	13.414	groupIII	13.414	groupIII	16.076	groupXXI	5.738
GPT	groupXXI	5.738	groupIII	13.414	groupIII	13.414	groupIII	13.414	groupIII	16.076	groupVIII	3.196
MMP16	groupXXI	2.837	groupIII	13.455
MMP16	groupXXI	2.837	groupIII	13.455
GUK1	groupVIII	12.928	groupIII	14.043	groupIII	14.043	groupIII	14.043
GUK1	groupVIII	12.928	groupIII	14.043	groupIII	14.043	groupIII	14.043
ADARB2	groupXXI	1.809	groupIII	14.119
WDR37	groupXXI	1.87	groupIII	14.138
FAM62B	groupXXI	9.245	groupIII	14.297	groupIII	14.297
PTPRN2	groupXXI	9.143	groupIII	14.377
NCOA2	groupXXI	6.912	groupIII	14.424
PFKP	groupXXI	1.63	groupIII	14.44	groupIII	14.44
PFKP	groupXXI	1.63	groupIII	14.44	groupIII	14.44
COPEB	groupXXI	1.564	groupIII	14.521
CCNY	groupXXI	1.312	groupIII	14.691
SVIL	groupXI	6.71	groupIII	15.105	groupV	9.088
SVIL	groupXI	6.71	groupIII	15.105	groupV	9.088
SVIL	groupV	9.088	groupIII	15.105	groupXI	6.71	groupXI	6.71
TMEM55B	groupVII	1.393	groupIII	15.175
TMEM55B	groupVII	1.393	groupIII	15.175
KCNJ10	groupVII	2.243	groupIII	15.771	groupIII	15.771
VANGL2	groupVII	2.074	groupIII	15.861	groupIII	15.861
PRKACB	groupVIII	12.44	groupIII	16.092
ANKRD13C	groupVIII	11.774	groupIII	16.226	groupIII	16.226
RPE65	groupVIII	5.856	groupIII	16.241	groupIII	16.241
RNF11	groupVIII	13.865	groupIII	16.248
CACNA1E	groupVIII	13.695	groupIII	16.252
SLC44A1	groupIX	9.657	groupIV	0.121
ABCA1	groupIX	13.525	groupIV	0.14
BAPX1	groupVI	8.826	groupIV	0.955
FGFRL1	groupXV	5.566	groupIV	1.302
FGFRL1	groupXV	5.566	groupIV	1.302
EIF4E	groupXV	1.696	groupIV	1.785
ADH4	groupXV	1.678	groupIV	1.795
ADH4	groupXV	1.678	groupIV	1.795
ADH4	groupXV	1.678	groupIV	1.795
ADH4	groupXV	1.683	groupIV	1.795
GPM6A	groupIX	2.166	groupIV	1.999
GPM6A	groupIX	2.166	groupIV	1.999
ODZ3	groupIX	3.773	groupIV	2.054	groupIV	2.054	groupIV	2.054
GLRB	groupIX	2.086	groupIV	2.274
GLRB	groupIX	2.086	groupIV	2.274
GRIA2	groupIX	9.856	groupIV	2.299	groupIV	2.299
GRIA2	groupIX	9.856	groupIV	2.299	groupIV	2.299
TAPT1	groupIX	6.008	groupIV	2.804	groupIV	2.804
PROM1	groupIX	6.018	groupIV	2.821
ANXA5	groupIX	6.047	groupIV	2.87
ANXA5	groupIX	6.047	groupIV	2.87
ANXA5	groupIX	6.047	groupIV	2.87
NANOS1	groupXV	1.336	groupIV	3.067
LBX1	groupIX	10.901	groupIV	3.153	groupVI	3.919	groupVI	3.919
SMU1	groupIX	8.788	groupIV	4.032
ROM1	groupVII	15.435	groupIV	5.04
FLRT1	groupVII	15.406	groupIV	5.144
TMEM179	groupXV	5.338	groupIV	5.347
ARR3	groupVII	18.67	groupIV	5.743	groupIV	5.743
ARR3	groupVII	18.67	groupIV	5.743	groupIV	5.743
MCF2	groupVII	18.679	groupIV	5.872
F9	groupVII	18.693	groupIV	5.886	groupIV	5.886
F9	groupVII	18.693	groupIV	5.886	groupIV	5.886
FHL1	groupVII	18.528	groupIV	6.211	groupIV	6.211	groupIV	6.211	groupIV	6.211
FHL1	groupVII	18.528	groupIV	6.211	groupIV	6.211	groupIV	6.211	groupIV	6.211
SLC9A6	groupVII	18.539	groupIV	6.224
UBE2A	groupXVI	7.802	groupIV	6.705
UBE2A	groupXVI	7.802	groupIV	6.705
GLRA4	groupVII	17.036	groupIV	7.448
GLRA4	groupVII	17.036	groupIV	7.448
SLC4A11	groupXV	0.415	groupIV	7.846	groupIV	7.846
SFXN5	groupXV	1.243	groupIV	7.936
PRPF39	groupXVIII	14.511	groupIV	8.218
PRPF39	groupXVIII	14.511	groupIV	8.218
CHRNB3	groupIX	11.429	groupIV	9.101
CHRNA6	groupIX	11.404	groupIV	9.115
CHRNA6	groupIX	11.404	groupIV	9.115
RNF38	groupIX	11.371	groupIV	9.155
FBXL11	groupIX	4.056	groupIV	9.188
STX3	groupIX	4.05	groupIV	9.199	groupIV	9.199	groupIV	9.199
NDUFS8	groupIX	4.125	groupIV	9.217	groupIV	9.217
NDUFS8	groupIX	4.125	groupIV	9.217	groupIV	9.217
NDUFS8	groupIX	4.125	groupIV	9.217	groupIV	9.217
P2RX3	groupIX	3.127	groupIV	9.24	groupIV	9.24
P2RX3	groupIX	3.127	groupIV	9.24	groupIV	9.24
SLC43A1	groupIX	3.084	groupIV	9.285
SLC43A1	groupIX	3.084	groupIV	9.285
TXNDC14	groupIX	3.165	groupIV	9.307	groupIV	9.307	groupIV	9.307
TXNDC14	groupIX	3.165	groupIV	9.307	groupIV	9.307	groupIV	9.307
ZDHHC5	groupIX	3.151	groupIV	9.312
SLC43A3	groupIX	12.278	groupIV	9.345	groupIV	9.345
CTNND1	groupIX	12.257	groupIV	9.387	groupIV	9.387
PPP2R2C	groupIX	1.272	groupIV	9.49
WFS1	groupIX	1.263	groupIV	9.5
KCNIP1	groupVII	16.889	groupIV	9.559
HRH2	groupVII	16.872	groupIV	9.587
HRH2	groupVII	16.872	groupIV	9.587
CHRNA9	groupIX	1.782	groupIV	10.571	groupIV	10.571
UBE2K	groupIX	1.739	groupIV	10.576
KIAA1191	groupVII	26.283	groupIV	11.278	groupIV	11.278
KIAA1191	groupVII	26.283	groupIV	11.278	groupIV	11.278
KIAA1191	groupVII	26.283	groupIV	11.278	groupIV	11.278
HNRNPAB	groupVII	26.235	groupIV	11.481	groupIV	11.481
HNRNPAB	groupVII	26.235	groupIV	11.481	groupIV	11.481
FABP6	groupIII	3.935	groupIV	11.695
GABRB2	groupVII	23.736	groupIV	11.791	groupIV	11.791
GABRA6	groupVII	23.71	groupIV	11.818
HSPA4	groupVII	23.345	groupIV	11.848
HSPA4	groupVII	23.345	groupIV	11.848
NR3C1	groupVII	23.165	groupIV	11.869
NR3C1	groupVII	23.165	groupIV	11.869
KCTD16	groupVII	23.08	groupIV	11.89
PLP1	groupVII	17.673	groupIV	12.473	groupIV	12.473
PLP1	groupVII	17.673	groupIV	12.473	groupIV	12.473
PLP1	groupVII	17.673	groupIV	12.473	groupIV	12.473
NLGN3	groupVII	17.66	groupIV	12.5	groupIV	12.5	groupIV	12.5
NLGN3	groupVII	17.66	groupIV	12.5	groupIV	12.5	groupIV	12.5
GRIA3	groupVII	17.58	groupIV	12.701	groupIV	12.701
GRIA3	groupVII	17.58	groupIV	12.701	groupIV	12.701
GRIA3	groupVII	17.58	groupIV	12.701	groupIV	12.701
DRD1	groupVII	22.923	groupIV	13.89
MSX2	groupVII	22.853	groupIV	13.906
CPEB4	groupVII	18.445	groupIV	13.917	groupIV	13.917	groupIV	13.917	groupIV	13.917
CPEB4	groupVII	18.445	groupIV	13.917	groupIV	13.917	groupIV	13.917	groupIV	13.917
BNIP1	groupVII	18.949	groupIV	13.976
CLINT1	groupVII	19.001	groupIV	14.058
ADRB2	groupVII	18.77	groupIV	14.18
ABLIM3	groupVII	18.731	groupIV	14.22	groupIV	14.22
AFAP1L1	groupVII	18.718	groupIV	14.298	groupIV	14.298
FAM55C	groupXVI	7.592	groupIV	14.558	groupIV	25.522	groupIV	25.553	groupIV	25.666	groupIV	25.707
FAM55C	groupXVI	7.592	groupIV	14.558	groupIV	25.522	groupIV	25.553	groupIV	25.666	groupIV	25.707
STAG2	groupVII	17.543	groupIV	15.071	groupIV	15.071
MSN	groupVII	17.153	groupIV	15.199
ASB12	groupV	6.71	groupIV	15.22
FAM46D	groupVII	17.255	groupIV	15.681	groupIV	15.681
MTUS1	groupIX	4.159	groupIV	15.824
MTMR7	groupIX	4.205	groupIV	15.857
EFHA2	groupIX	13.72	groupIV	15.885	groupIV	15.885
EFHA2	groupIX	13.72	groupIV	15.885	groupIV	15.885
EFHA2	groupIX	13.72	groupIV	15.885	groupIV	15.885
PURA	groupVII	21.946	groupIV	16.241
NRG2	groupVII	21.885	groupIV	16.246
CASP3	groupIX	5.908	groupIV	17.65	groupIV	17.65	groupIV	17.675	groupIV	17.695
ACSL1	groupIX	8.582	groupIV	17.721	groupIV	17.721	groupIV	17.721	groupIV	17.721
ACSL1	groupIX	8.582	groupIV	17.721	groupIV	17.721	groupIV	17.721	groupIV	17.721
PLS3	groupVII	17.278	groupIV	17.791
RASSF8	groupXIX	14.892	groupIV	17.88
GPR37	groupXIX	9.83	groupIV	18.073
GRM8	groupXIX	9.872	groupIV	18.215	groupIV	18.215	groupIV	18.215
PBEF1	groupXVII	12.679	groupIV	18.427
FGL2	groupXIX	15.325	groupIV	18.488
RAB19	groupXIX	12.985	groupIV	18.533
RAB19	groupXIX	13.431	groupIV	18.533
PRICKLE1	groupXIX	5.664	groupIV	18.621
PRICKLE1	groupXIX	5.664	groupIV	18.621
YAF2	groupXIX	5.688	groupIV	18.652
YAF2	groupXIX	5.688	groupIV	18.652
YAF2	groupXIX	5.688	groupIV	18.652
GLT8D3	groupXIX	5.691	groupIV	18.656
GLT8D3	groupXIX	5.691	groupIV	18.656
PDZRN4	groupXIX	5.731	groupIV	18.682
PDZRN4	groupXIX	5.731	groupIV	18.682
PNPLA8	groupXII	2.162	groupIV	18.797	groupXIX	5.933
PNPLA8	groupXII	2.162	groupIV	18.797	groupXIX	5.933
PNPLA8	groupXIX	5.933	groupIV	18.797	groupXII	2.162	groupXII	2.162
DNAJB9	groupXIX	5.95	groupIV	18.811
TMEM168	groupXIX	4.466	groupIV	19.23
DNM1L	groupXIX	5.951	groupIV	19.658	groupIV	19.658	groupIV	19.658
DNM1L	groupXIX	5.951	groupIV	19.658	groupIV	19.658	groupIV	19.658
DNM1L	groupXIX	5.951	groupIV	19.658	groupIV	19.658	groupIV	19.658
DNM1L	groupXIX	5.951	groupIV	19.658	groupIV	19.658	groupIV	19.658
DNM1L	groupXIX	5.951	groupIV	19.658	groupIV	19.658	groupIV	19.658
AHCYL2	groupXIX	15.177	groupIV	19.708
DENND2A	groupXIX	4.976	groupIV	19.78
DENND2A	groupXIX	4.976	groupIV	19.78
DENND2A	groupXIX	4.976	groupIV	19.78
PPARA	groupXIX	4.801	groupIV	19.849
WNT7B	groupXIX	4.715	groupIV	19.9
WNT7B	groupXIX	4.715	groupIV	19.9
WNT7B	groupXIX	4.715	groupIV	19.9
FBLN1	groupXIX	4.639	groupIV	19.917
FBLN1	groupXIX	4.639	groupIV	19.917
FBLN1	groupXIX	4.639	groupIV	19.917
AKR1D1	groupXIX	4.625	groupIV	20.001
AKR1D1	groupXIX	4.625	groupIV	20.001
PPM1H	groupXIX	4.568	groupIV	20.049
PPM1H	groupXIX	4.568	groupIV	20.049
BRD1	groupXIX	9.959	groupIV	20.221	groupIV	20.221
FAM19A5	groupXII	5.436	groupIV	20.375	groupIV	20.375	groupXIX	10.011	groupXIX	10.011	groupXIX	10.011
FAM19A5	groupXIX	10.011	groupIV	20.375	groupIV	20.375	groupXII	5.436
FAM19A5	groupXIX	10.011	groupIV	20.375	groupIV	20.375	groupXII	5.436
FAM19A5	groupXIX	10.011	groupIV	20.375	groupIV	20.375	groupXII	5.436
CERK	groupXIX	10.047	groupIV	20.646	groupIV	20.646
GRAMD4	groupXIX	10.073	groupIV	20.714
CPNE8	groupXIX	10.965	groupIV	20.847	groupIV	20.847
KIF21A	groupXIX	10.942	groupIV	20.917
CASC1	groupII	13.364	groupIV	21.526
KIAA1147	groupXIX	18.742	groupIV	21.561
FGD4	groupXIX	18.714	groupIV	21.57
ELK3	groupXIX	6.235	groupIV	21.991
PCTK2	groupXIX	6.213	groupIV	21.999
PCTK2	groupXIX	6.213	groupIV	21.999
C10orf49	groupXIX	6.208	groupIV	22.033
C10orf49	groupXIX	6.208	groupIV	22.033
ANO2	groupXIX	16.881	groupIV	22.302
ANO2	groupXIX	16.881	groupIV	22.302
HBP1	groupXIX	11.737	groupIV	22.417
GPR22	groupXIX	11.699	groupIV	23.156
PLEKHA5	groupXIX	11.518	groupIV	23.21
DENND5B	groupXIX	15.287	groupIV	23.864
DENND5B	groupXIX	15.287	groupIV	23.864
SAMM50	groupXIX	8.08	groupIV	24.193
SLC41A2	groupXIX	18.007	groupIV	24.224	groupIV	24.224
ASB13	groupXIX	6.122	groupIV	24.515
ASB13	groupXIX	6.122	groupIV	24.515
SNX4	groupXVI	12.129	groupIV	24.622	groupIV	24.622	groupIV	24.622
SAPS2	groupXIX	16.64	groupIV	24.63	groupIV	24.63
SAPS2	groupXIX	16.64	groupIV	24.63	groupIV	24.63
STOX2	groupIX	5.922	groupIV	26.297
FGF4	groupII	0.894	groupIV	26.392
CCRN4L	groupIX	12.301	groupIV	27.563
CCRN4L	groupIX	12.301	groupIV	27.563
ELF2	groupIX	12.305	groupIV	27.575
ELF2	groupIX	12.305	groupIV	27.575
NARG1	groupIX	12.334	groupIV	27.603
TMEM60	groupXIX	15.345	groupIV	28.429
FBXL14	groupXIX	15.403	groupIV	28.504
ERC1	groupXIX	15.388	groupIV	28.542	groupIV	28.542	groupIV	28.542	groupIV	28.542
CACNA2D4	groupXIX	9.415	groupIV	28.762
CACNA2D4	groupXIX	9.415	groupIV	28.762
CACNA2D4	groupXIX	9.415	groupIV	28.762
LRTM2	groupXIX	9.434	groupIV	28.799
KLHDC10	groupXIX	15.143	groupIV	29.029
UBE2H	groupXIX	15.156	groupIV	29.039
CHCHD3	groupXIX	6.098	groupIV	29.345
CHCHD3	groupXIX	6.098	groupIV	29.345
CHCHD3	groupXIX	6.098	groupIV	29.345
ATP2B1	groupXIX	10.104	groupIV	29.575	groupIV	29.575	groupIV	29.575
TMTC2	groupXIX	18.554	groupIV	29.797	groupIV	29.797
EFCAB4B	groupXIX	18.488	groupIV	29.85
PRMT8	groupXIX	18.471	groupIV	29.858
SEMA3A	groupXIX	16.371	groupIV	29.946
CACNA2D1	groupXIX	16.235	groupIV	30.037
CACNA2D1	groupXIX	16.235	groupIV	30.037
HGF	groupXIX	16.213	groupIV	30.094
LRRC4	groupXIX	16.179	groupIV	30.169
IMPDH1	groupXIX	16.063	groupIV	30.412
IMPDH1	groupXIX	16.063	groupIV	30.412
SORT1	groupXII	10.087	groupIV	30.44
FUT9	groupXV	8.708	groupIV	30.618	groupIV	30.627	groupIV	30.644	groupIV	30.66	groupIV	30.668	groupIV	30.668	groupIV	30.673	groupIV	30.691	groupIV	30.703	groupX	9.139	groupX	9.151	groupX	9.159	groupX	9.162
FUT9	groupX	9.139	groupIV	30.618	groupIV	30.627	groupIV	30.644	groupIV	30.66	groupIV	30.668	groupIV	30.668	groupIV	30.673	groupIV	30.691	groupIV	30.703	groupXV	8.708
FUT9	groupX	9.151	groupIV	30.618	groupIV	30.627	groupIV	30.644	groupIV	30.66	groupIV	30.668	groupIV	30.668	groupIV	30.673	groupIV	30.691	groupIV	30.703	groupXV	8.708
FUT9	groupX	9.159	groupIV	30.618	groupIV	30.627	groupIV	30.644	groupIV	30.66	groupIV	30.668	groupIV	30.668	groupIV	30.673	groupIV	30.691	groupIV	30.703	groupXV	8.708
FUT9	groupX	9.162	groupIV	30.618	groupIV	30.627	groupIV	30.644	groupIV	30.66	groupIV	30.668	groupIV	30.668	groupIV	30.673	groupIV	30.691	groupIV	30.703	groupXV	8.708
CECR1	groupXIX	18.805	groupIV	31.023
GALNT8	groupXIX	18.819	groupIV	31.027	groupIV	31.027
FGF6	groupXIX	19.485	groupIV	31.045
C12orf5	groupXIX	19.472	groupIV	31.055
CCND2	groupXIX	19.45	groupIV	31.061
CHRM2	groupXIX	15.189	groupIV	31.171
FAM180A	groupXIX	18.632	groupIV	31.301
GNAI1	groupXIX	15.201	groupIV	31.354
ERGIC2	groupXIX	15.272	groupIV	31.511
LHFPL3	groupXIX	11.357	groupIV	31.566	groupIV	31.566
LHFPL3	groupXIX	11.357	groupIV	31.566	groupIV	31.566
LHFPL3	groupXIX	11.357	groupIV	31.566	groupIV	31.566
SYT1	groupXIX	16.844	groupIV	31.925
PPFIBP1	groupXIX	15.033	groupIV	31.951	groupIV	31.951
CRY1	groupXIX	17.896	groupIV	32.004
BTBD11	groupXIX	17.842	groupIV	32.012
BTBD11	groupXIX	17.842	groupIV	32.012
KIAA1324L	groupXIX	16.515	groupIV	32.229	groupIV	32.229
KIAA1324L	groupXIX	16.515	groupIV	32.229	groupIV	32.229
TSPAN9	groupXIX	18.304	groupIV	32.237	groupIV	32.237	groupIV	32.237
TSPAN9	groupXIX	18.304	groupIV	32.237	groupIV	32.237	groupIV	32.237
METAP2	groupXIX	6.261	groupIV	32.277	groupIV	32.277
FGD6	groupXIX	11.884	groupIV	32.303
TMCC3	groupXIX	11.866	groupIV	32.31	groupIV	32.31
TMCC3	groupXIX	11.866	groupIV	32.31	groupIV	32.31
CD9	groupXIX	16.854	groupIV	32.365	groupIV	32.365
CD9	groupXIX	16.854	groupIV	32.365	groupIV	32.365
DCTN6	groupVII	4.88	groupIX	0.066	groupIX	0.066
DCTN6	groupVII	4.88	groupIX	0.066	groupIX	0.066
TYRP1	groupVII	5.57	groupIX	0.264	groupIX	0.264
TYRP1	groupVII	5.57	groupIX	0.264	groupIX	0.264
PTPRD	groupVII	5.879	groupIX	0.393
PTPRD	groupVII	5.879	groupIX	0.393
PDE6H	groupXI	3.855	groupIX	0.581	groupIX	0.585	groupIX	0.585	groupIX	0.585
PDE6H	groupXI	3.855	groupIX	0.581	groupIX	0.585	groupIX	0.585	groupIX	0.585
RBM9	groupXI	3.867	groupIX	0.594	groupIX	0.594	groupXX	12.409
RBM9	groupXX	12.409	groupIX	0.594	groupIX	0.594	groupXI	3.867
EMP1	groupXI	3.924	groupIX	0.636
GRIN2B	groupXI	3.963	groupIX	0.656
KCNJ4	groupXI	4.201	groupIX	0.826	groupIX	0.826
SOX10	groupXI	4.217	groupIX	0.84
SMARCA4	groupXI	3.372	groupIX	0.915
WFS1	groupIV	9.5	groupIX	1.263
PPP2R2C	groupIV	9.49	groupIX	1.272
UBE2K	groupIV	10.576	groupIX	1.739
CHRNA9	groupIV	10.571	groupIX	1.782
CHRNA9	groupIV	10.571	groupIX	1.782
GLRB	groupIV	2.274	groupIX	2.086	groupIX	2.086
GPM6A	groupIV	1.999	groupIX	2.166	groupIX	2.166
SORCS3	groupVI	11.1	groupIX	2.704	groupIX	2.704
DTX4	groupVII	4.558	groupIX	3.038	groupIX	3.038
SLC43A1	groupIV	9.285	groupIX	3.084	groupIX	3.084
P2RX3	groupIV	9.24	groupIX	3.127	groupIX	3.127
P2RX3	groupIV	9.24	groupIX	3.127	groupIX	3.127
ZDHHC5	groupIV	9.312	groupIX	3.151
TXNDC14	groupIV	9.307	groupIX	3.165	groupIX	3.165
TXNDC14	groupIV	9.307	groupIX	3.165	groupIX	3.165
TXNDC14	groupIV	9.307	groupIX	3.165	groupIX	3.165
VEGFC	groupI	22.424	groupIX	3.278
ODZ3	groupIV	2.054	groupIX	3.773
ODZ3	groupIV	2.054	groupIX	3.773
ODZ3	groupIV	2.054	groupIX	3.773
STX3	groupIV	9.199	groupIX	4.05
STX3	groupIV	9.199	groupIX	4.05
STX3	groupIV	9.199	groupIX	4.05
FBXL11	groupIV	9.188	groupIX	4.056
NDUFS8	groupIV	9.217	groupIX	4.125	groupIX	4.125	groupIX	4.125
NDUFS8	groupIV	9.217	groupIX	4.125	groupIX	4.125	groupIX	4.125
MTUS1	groupIV	15.824	groupIX	4.159
MTMR7	groupIV	15.857	groupIX	4.205
TTYH3	groupXI	14.434	groupIX	4.424
FSCN1	groupXI	4.886	groupIX	4.455	groupIX	4.455
RDH8	groupXI	7.656	groupIX	4.476
RDH8	groupXI	7.656	groupIX	4.476
OLFM2	groupXI	7.556	groupIX	4.512
TRIP10	groupXI	7.512	groupIX	4.542
TRIP10	groupXI	7.512	groupIX	4.542
MMD2	groupXI	4.946	groupIX	4.814
MMD2	groupXI	4.946	groupIX	4.814
CHST12	groupXI	4.981	groupIX	5.126
SYNGR3	groupXI	14.698	groupIX	5.308	groupIX	5.308
TRIM2	groupVII	0.5	groupIX	5.365	groupIX	5.365
CASP3	groupIV	17.65	groupIX	5.908
CASP3	groupIV	17.65	groupIX	5.908
CASP3	groupIV	17.675	groupIX	5.908
CASP3	groupIV	17.695	groupIX	5.908
STOX2	groupIV	26.297	groupIX	5.922
TAPT1	groupIV	2.804	groupIX	6.008
TAPT1	groupIV	2.804	groupIX	6.008
PROM1	groupIV	2.821	groupIX	6.018
ANXA5	groupIV	2.87	groupIX	6.047	groupIX	6.047	groupIX	6.047
DCLK2	groupVII	0.354	groupIX	6.496	groupIX	6.496
TMEM184C	groupVII	0.348	groupIX	6.662
RNF150	groupVII	0.218	groupIX	7.306
PPM1K	groupVII	0.242	groupIX	7.421	groupIX	7.421	groupIX	7.421
ABCG2	groupVII	0.196	groupIX	7.428	groupIX	7.428
CORO2A	groupVII	0.406	groupIX	7.484
CORO2A	groupVII	0.406	groupIX	7.484
SH3GL2	groupVII	0.086	groupIX	7.549
WBP1	groupVI	3.735	groupIX	8.421	groupXIV	5.563	groupXIV	5.563
WBP1	groupXIV	5.563	groupIX	8.421	groupVI	3.735
WBP1	groupXIV	5.563	groupIX	8.421	groupVI	3.735
CLDND1	groupVII	4.594	groupIX	8.557
ACSL1	groupIV	17.721	groupIX	8.582	groupIX	8.582
ACSL1	groupIV	17.721	groupIX	8.582	groupIX	8.582
ACSL1	groupIV	17.721	groupIX	8.582	groupIX	8.582
ACSL1	groupIV	17.721	groupIX	8.582	groupIX	8.582
FABP2	groupVII	4.923	groupIX	8.658
USP53	groupVII	6.051	groupIX	8.67	groupIX	8.67
MYOZ2	groupVII	6.073	groupIX	8.679	groupIX	8.679
DHX15	groupVII	6.552	groupIX	8.709
DHX15	groupVII	6.552	groupIX	8.709
DHX15	groupVII	6.552	groupIX	8.709
CCDC149	groupVII	6.584	groupIX	8.721
LGI2	groupVII	6.598	groupIX	8.727	groupIX	8.727
LGI2	groupVII	6.598	groupIX	8.727	groupIX	8.727
SMU1	groupIV	4.032	groupIX	8.788
SLC44A1	groupIV	0.121	groupIX	9.657
GRIA2	groupIV	2.299	groupIX	9.856	groupIX	9.856
GRIA2	groupIV	2.299	groupIX	9.856	groupIX	9.856
KCNQ5	groupVI	16.442	groupIX	9.9	groupIX	9.9
NPTX1	groupXI	12.937	groupIX	10.374	groupIX	10.374	groupIX	10.374
SEC14L1	groupXI	12.961	groupIX	10.425	groupIX	10.425
SEC14L1	groupXI	12.961	groupIX	10.425	groupIX	10.425
SEC14L1	groupXI	12.961	groupIX	10.425	groupIX	10.425
SEC14L1	groupXI	12.961	groupIX	10.425	groupIX	10.425
CBX8	groupXI	10.793	groupIX	10.487	groupIX	10.487
CBX4	groupXI	10.781	groupIX	10.496
TEX2	groupXI	10.688	groupIX	10.578
PRF1	groupXI	13.299	groupIX	10.618	groupIX	10.618	groupIX	12.687	groupIX	12.708
INA	groupVI	1.435	groupIX	10.749
NT5C2	groupVI	0.866	groupIX	10.75
FGF8	groupVI	3.799	groupIX	10.835
FGF8	groupVI	3.799	groupIX	10.835
LBX1	groupIV	3.153	groupIX	10.901	groupVI	3.919	groupVI	3.919
LBX1	groupVI	3.919	groupIX	10.901	groupIV	3.153
LBX1	groupVI	3.919	groupIX	10.901	groupIV	3.153
SMAP1	groupVI	4.114	groupIX	10.912
KCNIP2	groupVI	8.557	groupIX	10.996
KCNIP2	groupVI	8.557	groupIX	10.996
LDB1	groupVI	8.432	groupIX	11.03
LDB1	groupVI	8.432	groupIX	11.03
CANT1	groupXI	9.138	groupIX	11.066
CANT1	groupXI	9.138	groupIX	11.066
ADRA2C	groupVII	4.473	groupIX	11.25
CPZ	groupVII	4.42	groupIX	11.321	groupIX	11.321
RNF38	groupIV	9.155	groupIX	11.371
CHRNA6	groupIV	9.115	groupIX	11.404	groupIX	11.404
CHRNB3	groupIV	9.101	groupIX	11.429
GPR44	groupVII	9.008	groupIX	12.167
GPR44	groupVII	9.012	groupIX	12.167
CTNND1	groupIV	9.387	groupIX	12.257
CTNND1	groupIV	9.387	groupIX	12.257
SLC43A3	groupIV	9.345	groupIX	12.278
SLC43A3	groupIV	9.345	groupIX	12.278
CCRN4L	groupIV	27.563	groupIX	12.301	groupIX	12.301
ELF2	groupIV	27.575	groupIX	12.305	groupIX	12.305
NARG1	groupIV	27.603	groupIX	12.334
AXIN2	groupXI	10.643	groupIX	12.629
PRKCA	groupXI	10.495	groupIX	12.793	groupIX	12.793
CACNG5	groupXI	10.486	groupIX	12.901
CACNG4	groupXI	11.286	groupIX	12.916
CACNG1	groupXI	11.299	groupIX	12.926
PITPNC1	groupXI	11.317	groupIX	13.017
PITPNC1	groupXI	11.317	groupIX	13.017
SGCZ	groupVII	4.857	groupIX	13.316
ABCA1	groupIV	0.14	groupIX	13.525
TDRD7	groupVII	8.13	groupIX	13.565
SLC24A2	groupVII	6.624	groupIX	13.673
EFHA2	groupIV	15.885	groupIX	13.72	groupIX	13.72	groupIX	13.72
EFHA2	groupIV	15.885	groupIX	13.72	groupIX	13.72	groupIX	13.72
ADRA2A	groupVI	11.223	groupIX	13.895
ADRA2A	groupVI	11.223	groupIX	13.895
MXI1	groupVI	11.211	groupIX	14.033
ADD3	groupVI	11.19	groupIX	14.078
ADD3	groupVI	11.19	groupIX	14.078
ADD3	groupVI	11.19	groupIX	14.078
CXCL12	groupVI	8.103	groupIX	14.245	groupIX	14.245
CXCL12	groupVI	8.103	groupIX	14.245	groupIX	14.245
CXCL12	groupVI	8.103	groupIX	14.245	groupIX	14.245
GDE1	groupXI	10.055	groupIX	14.286
C16orf14	groupXI	10.05	groupIX	14.291
ADCY9	groupXI	9.994	groupIX	14.346
C16orf80	groupX	6.239	groupIX	14.375	groupXVIII	10.64
C16orf80	groupX	6.239	groupIX	14.375	groupXVIII	10.64
C16orf80	groupXVIII	10.64	groupIX	14.375	groupX	6.239	groupX	6.239
SRL	groupXI	9.978	groupIX	14.384
TFAP4	groupXI	9.968	groupIX	14.4
PBX4	groupXI	7.844	groupIX	14.414
SLC27A1	groupXI	7.936	groupIX	14.447
SLC27A1	groupXI	7.936	groupIX	14.447
GLT25D1	groupXI	7.91	groupIX	14.46
GLT25D1	groupXI	7.91	groupIX	14.46
TMED1	groupXI	8.132	groupIX	14.522	groupIX	14.522	groupIX	14.522
DNM2	groupXI	8.138	groupIX	14.529
DNAJB1	groupXI	8.208	groupIX	14.562	groupIX	14.562	groupIX	14.562
GPSN2	groupXI	8.213	groupIX	14.567	groupIX	14.567	groupIX	14.567
ASF1B	groupXI	8.247	groupIX	14.605
TUBB4	groupXIII	0.41	groupIX	14.69
GCGR	groupXI	8.293	groupIX	14.712	groupIX	14.712
METRNL	groupXI	8.418	groupIX	14.828
CRTAC1	groupVI	8.898	groupIX	14.866
GOLGA7B	groupVI	8.919	groupIX	14.873
GPRC5B	groupXI	10.322	groupIX	14.912
SSTR5	groupXI	11.722	groupIX	14.952
SSTR5	groupXI	11.722	groupIX	14.952
SLC9A3R2	groupXI	11.697	groupIX	15.034	groupIX	15.034
TNPO2	groupXI	11.649	groupIX	15.044	groupIX	15.044
RLN3	groupXI	11.636	groupIX	15.053
RFX1	groupXI	11.622	groupIX	15.059	groupIX	15.059
MYADML2	groupXI	9.204	groupIX	15.253
NOTUM	groupXI	9.195	groupIX	15.27
SYNGR2	groupXI	9.146	groupIX	15.302	groupIX	15.302
SYNGR2	groupXI	9.146	groupIX	15.302	groupIX	15.302
TOM1	groupXI	3.499	groupIX	15.35	groupIX	15.35	groupIX	15.35	groupIX	15.35
TOM1	groupXI	3.499	groupIX	15.35	groupIX	15.35	groupIX	15.35	groupIX	15.35
TOM1	groupXI	3.499	groupIX	15.35	groupIX	15.35	groupIX	15.35	groupIX	15.35
TOM1	groupXI	3.499	groupIX	15.35	groupIX	15.35	groupIX	15.35	groupIX	15.35
JUNB	groupXI	3.309	groupIX	15.395
PRDX1	groupIII	9.657	groupIX	15.398	groupIX	15.398
PRDX1	groupIII	9.657	groupIX	15.398	groupIX	15.398
PTGER1	groupXI	2.743	groupIX	15.43	groupIX	15.43
GCDH	groupXI	2.771	groupIX	15.454	groupIX	15.454
GCDH	groupXI	2.771	groupIX	15.454	groupIX	15.454
GCDH	groupXI	2.771	groupIX	15.454	groupIX	15.454
SLC44A2	groupXI	2.785	groupIX	15.462	groupIX	15.462	groupIX	15.462
SLC44A2	groupXI	2.785	groupIX	15.462	groupIX	15.462	groupIX	15.462
RGL3	groupXI	2.801	groupIX	15.485	groupIX	15.485
GGA1	groupXI	4.235	groupIX	15.546
DDX17	groupXI	4.244	groupIX	15.555
DDX17	groupXI	4.244	groupIX	15.555
DDX17	groupXI	4.246	groupIX	15.555
MPV17L	groupXI	16.442	groupIX	15.567
PANX1	groupI	17.134	groupIX	15.596
NDE1	groupXI	16.427	groupIX	15.601	groupIX	15.601
NDE1	groupXI	16.427	groupIX	15.601	groupIX	15.601
NDE1	groupXI	16.427	groupIX	15.601	groupIX	15.601
ABCC1	groupXX	0.31	groupIX	15.637	groupIX	15.637
ABCC1	groupXX	0.31	groupIX	15.637	groupIX	15.637
XYLT1	groupXI	16.311	groupIX	15.71
PLD5	groupVI	13.757	groupIX	16.064	groupIX	16.064
C16orf13	groupXI	8.329	groupIX	16.09
C16orf13	groupXI	8.329	groupIX	16.09
C16orf13	groupXI	8.329	groupIX	16.09
DDX5	groupXI	3.743	groupIX	16.132
AANAT	groupXI	3.767	groupIX	16.206
AANAT	groupXI	13.703	groupIX	16.206
SLC25A38	groupXI	2.55	groupIX	16.372
MCOLN1	groupXI	2.688	groupIX	16.492	groupIX	16.492
PGLYRP2	groupXI	2.698	groupIX	16.506	groupIX	16.506	groupIX	16.506
PGLYRP2	groupXI	2.698	groupIX	16.506	groupIX	16.506	groupIX	16.506
DDX39	groupXI	2.604	groupIX	16.545	groupIX	16.545
DDX39	groupXI	2.604	groupIX	16.545	groupIX	16.545
MGAT5B	groupXI	12.979	groupIX	16.63
PRPSAP1	groupXI	13.03	groupIX	16.783	groupIX	16.783	groupIX	16.783	groupIX	16.783
PRPSAP1	groupXI	13.03	groupIX	16.783	groupIX	16.783	groupIX	16.783	groupIX	16.783
PRPSAP1	groupXI	13.03	groupIX	16.783	groupIX	16.783	groupIX	16.783	groupIX	16.783
PIK3R5	groupXI	3.532	groupIX	16.835
PIK3R5	groupXI	3.532	groupIX	16.835
NTN1	groupXI	3.541	groupIX	16.855
USP43	groupXI	3.603	groupIX	16.965
USP43	groupXI	3.603	groupIX	16.965
GGA3	groupXI	11.359	groupIX	17.066	groupIX	17.066
HN1	groupXI	11.375	groupIX	17.081
TNRC6C	groupXI	11.499	groupIX	17.271
RHOT1	groupXI	11.582	groupIX	17.363	groupIX	17.363
RHOT1	groupXI	11.582	groupIX	17.363	groupIX	17.363
RHOT1	groupXI	11.582	groupIX	17.363	groupIX	17.363
RHOT1	groupXI	11.582	groupIX	17.363	groupIX	17.363
CENTA2	groupXI	11.593	groupIX	17.373
CENTA2	groupXI	11.593	groupIX	17.373
SUZ12	groupXI	16.46	groupIX	17.386
RAB11FIP4	groupXI	1.269	groupIX	17.452
RAB11FIP4	groupXI	1.269	groupIX	17.452
RAB3D	groupXI	2.994	groupIX	17.62
RAB3D	groupXI	2.994	groupIX	17.62
RAB3D	groupXI	2.994	groupIX	17.62
HMOX1	groupXI	3.489	groupIX	17.763
HMOX1	groupXI	3.489	groupIX	17.763
S1PR5	groupXI	3.414	groupIX	17.842
AP1M2	groupVIII	7.221	groupIX	17.873
AP1M2	groupVIII	7.221	groupIX	17.873
AXIN1	groupXI	14.118	groupIX	17.974
AXIN1	groupXI	14.118	groupIX	17.974
PDE4A	groupXI	13.555	groupIX	18.023
KCNH1	groupVI	13.938	groupIX	18.321
HNRPLL	groupVI	0.808	groupIX	18.412
HNRPLL	groupVI	0.808	groupIX	18.412
CNRIP1	groupVI	16.438	groupIX	18.767
BTBD3	groupVI	5.315	groupIX	18.828	groupIX	18.828
STRN	groupVI	5.105	groupIX	18.834
TOMM20	groupVI	4.966	groupIX	18.919
TOMM20	groupVI	4.966	groupIX	18.919
NID1	groupVI	4.838	groupIX	18.943
GPR137B	groupVI	4.831	groupIX	18.986
GPR137B	groupVI	4.831	groupIX	18.986
GPR137B	groupVI	4.831	groupIX	18.986
GTPBP2	groupVI	10.518	groupIX	19.014
TP53BP2	groupVI	9.39	groupIX	19.022	groupIX	19.022
RHOU	groupII	13.603	groupIX	19.215
XPO1	groupVI	1.377	groupIX	19.264
AKT3	groupVI	13.147	groupIX	19.295
HK1	groupII	13.433	groupIX	19.49
MYOM2	groupII	12.99	groupIX	19.509
COL9A1	groupVI	7.095	groupIX	19.545
VASN	groupXI	9.901	groupIX	19.818
LPAR2	groupXI	7.837	groupIX	19.857
LPAR2	groupXI	7.837	groupIX	19.857
KIAA1543	groupXI	7.732	groupIX	19.871
TMEM63B	groupVI	5.899	groupIX	19.971
TMEM63B	groupVI	5.899	groupIX	19.971
SPTBN1	groupVI	14.477	groupIX	20.018	groupIX	20.018
SPTBN1	groupVI	14.477	groupIX	20.018	groupIX	20.018
SPTBN1	groupVI	14.477	groupIX	20.018	groupIX	20.018
SLC29A1	groupVI	13.047	groupIX	20.232
SLC29A1	groupVI	13.047	groupIX	20.232
C1QL1	groupXI	5.561	groupV	0.156
VCL	groupVI	7.952	groupV	0.163	groupV	0.163
ADK	groupVI	7.94	groupV	0.186	groupV	0.186
ADK	groupVI	7.94	groupV	0.186	groupV	0.186
ADK	groupVI	7.94	groupV	0.186	groupV	0.186
ADK	groupVI	7.94	groupV	0.186	groupV	0.186
DUPD1	groupVI	7.937	groupV	0.295	groupV	0.295
DUPD1	groupVI	7.937	groupV	0.295	groupV	0.295
SAMD8	groupVI	7.928	groupV	0.308	groupV	0.308
COMTD1	groupVI	10.404	groupV	0.319	groupV	0.319
ZNF503	groupVI	10.349	groupV	0.342
ZNF503	groupVI	10.349	groupV	0.342
ZNF503	groupVI	10.349	groupV	0.342
KCNMA1	groupVI	10.053	groupV	0.434	groupV	0.434	groupV	0.434
KCNMA1	groupVI	10.053	groupV	0.434	groupV	0.434	groupV	0.434
KCNMA1	groupVI	10.053	groupV	0.434	groupV	0.434	groupV	0.434
KCNMA1	groupVI	10.053	groupV	0.434	groupV	0.434	groupV	0.434
KCNMA1	groupVI	10.053	groupV	0.434	groupV	0.434	groupV	0.434
KCNMA1	groupVI	10.053	groupV	0.434	groupV	0.434	groupV	0.434
ANXA11	groupVI	10.007	groupV	0.521	groupV	0.521
ANXA11	groupVI	10.007	groupV	0.521	groupV	0.521
ZCCHC24	groupVI	9.982	groupV	0.527
PPA1	groupVI	9.853	groupV	0.783	groupV	0.783	groupV	0.783	groupV	0.783	groupV	0.783
DDIT4	groupVI	9.816	groupV	0.834
DNAJB12	groupVI	9.81	groupV	0.838
DNAJB12	groupVI	9.81	groupV	0.838
SCD	groupVI	9.801	groupV	0.842	groupV	0.842
PAX2	groupVI	9.713	groupV	0.901	groupV	0.901
PAX2	groupVI	9.713	groupV	0.901	groupV	0.901
CHST3	groupVI	9.614	groupV	1.008
PCDH21	groupVI	9.598	groupV	1.02
PCDH21	groupVI	9.598	groupV	1.02
LRRC22	groupVI	9.59	groupV	1.032
LRRC22	groupVI	9.59	groupV	1.032
LRRC21	groupVI	9.585	groupV	1.036
RGR	groupVI	9.578	groupV	1.042
SLC18A3	groupVI	9.57	groupV	1.049
CHAT	groupVI	9.562	groupV	1.052
PARG	groupVI	9.526	groupV	1.072
IKZF5	groupVI	11.87	groupV	1.098	groupV	1.098
IKZF5	groupVI	11.87	groupV	1.098	groupV	1.098
HMX3	groupVI	11.852	groupV	1.107
GPR26	groupVI	11.759	groupV	1.146
ZRANB1	groupVI	11.66	groupV	1.281
ADAM12	groupVI	11.549	groupV	1.401	groupV	1.401
C10orf141	groupVI	11.477	groupV	1.528	groupV	1.528
PTPRE	groupVI	11.411	groupV	1.626
NRXN1	groupVI	6.584	groupV	1.746	groupV	1.746
NRXN1	groupVI	6.584	groupV	1.746	groupV	1.746
NRXN1	groupVI	6.584	groupV	1.746	groupV	1.746
NRXN1	groupVI	6.584	groupV	1.746	groupV	1.746
PPM1B	groupVI	13.446	groupV	1.889	groupV	1.889
PRKCE	groupVI	15.173	groupV	1.913	groupV	1.913	groupV	1.913
OPN4	groupVI	15.315	groupV	1.991
USP54	groupVI	14.002	groupV	2.024
MYOZ1	groupVI	13.915	groupV	2.05
CDR2	groupXI	10.385	groupV	2.149	groupV	2.149
SOCS3	groupXI	9.066	groupV	2.198
CYTH1	groupXI	9.08	groupV	2.216	groupV	2.216
TIMP2	groupXI	9.124	groupV	2.234
TRIM8	groupVI	8.38	groupV	2.254
NOP16	groupVI	1.042	groupV	2.408	groupV	2.408	groupV	2.408	groupVII	25.536	groupVII	25.934
NOP16	groupVI	1.042	groupV	2.408	groupV	2.408	groupV	2.408	groupVII	25.536	groupVII	25.934
NOP16	groupVII	25.536	groupV	2.408	groupV	2.408	groupV	2.408	groupVI	1.042	groupVI	1.042
NOP16	groupVII	25.934	groupV	2.408	groupV	2.408	groupV	2.408	groupVI	1.042	groupVI	1.042
PRPH2	groupVI	16.879	groupV	2.546
GNA13	groupXI	0.241	groupV	2.569
RGS9	groupXI	0.224	groupV	2.574
GRIN2C	groupXI	16.518	groupV	2.603
TTYH2	groupXI	8.646	groupV	2.696
TTYH2	groupXI	8.646	groupV	2.696
CDC42EP4	groupXI	8.53	groupV	3.118
PPP1R9B	groupXI	2.37	groupV	3.416
COL1A1	groupXI	0.91	groupV	3.439	groupV	3.439
COL1A1	groupXI	0.91	groupV	3.439	groupV	3.439
COL1A1	groupXI	0.91	groupV	3.439	groupV	3.439
ARHGAP27	groupXI	15.952	groupV	3.609
SEMA4G	groupVI	9.368	groupV	3.689
LZTS2	groupVI	9.323	groupV	3.734
C10orf57	groupVI	9.291	groupV	3.747
C10orf57	groupVI	9.291	groupV	3.747
SCN4A	groupXI	16.076	groupV	3.761
KLHDC1	groupXV	9.644	groupV	3.801
LASP1	groupXI	6.576	groupV	3.807
LASP1	groupXI	6.576	groupV	3.807
PLXDC1	groupXI	6.569	groupV	3.815
PLXDC1	groupXI	6.569	groupV	3.815
PSME3	groupXI	2.167	groupV	3.968
PSME3	groupXI	2.167	groupV	3.968
THRA	groupXI	3.096	groupV	4.188
THRA	groupXI	3.096	groupV	4.188
NSF	groupXI	3.033	groupV	4.342
NSF	groupXI	3.033	groupV	4.342
PSMD11	groupXI	0.69	groupV	4.357
CDK5R1	groupXI	3.026	groupV	4.366
PDK2	groupXI	2.023	groupV	4.43
TBKBP1	groupXI	1.408	groupV	4.457
OSBPL7	groupXI	1.421	groupV	4.513
ATAD4	groupXI	2.014	groupV	4.532
CBX1	groupXI	1.916	groupV	4.551
NDEL1	groupXI	8.439	groupV	4.754
NDEL1	groupXI	8.439	groupV	4.754
ACSF2	groupXI	8.433	groupV	4.765	groupV	4.765
ACSF2	groupXI	8.433	groupV	4.765	groupV	4.765
ACSF2	groupXI	8.433	groupV	4.765	groupV	4.765
ACSF2	groupXI	8.433	groupV	4.765	groupV	4.765
ACSF2	groupXI	8.433	groupV	4.765	groupV	4.765
SLC16A5	groupXVI	4.785	groupV	4.795	groupV	4.795
SLC16A5	groupXVI	4.785	groupV	4.795	groupV	4.795
CHUK	groupVI	7.989	groupV	4.833	groupV	4.833
CHUK	groupVI	7.989	groupV	4.833	groupV	4.833
MAT1A	groupVI	9.28	groupV	4.937	groupV	4.937
MAT1A	groupVI	9.28	groupV	4.937	groupV	4.937
GRN	groupXI	15.69	groupV	5.065
GRN	groupXI	15.69	groupV	5.065
GRN	groupXI	15.69	groupV	5.065
FMNL1	groupXI	14.614	groupV	5.16
FMNL1	groupXI	14.614	groupV	5.16
MKL2	groupXI	13.726	groupV	5.448
RHBDF1	groupXI	13.695	groupV	5.519
TMEM184B	groupXI	4.25	groupV	5.62
TMEM184B	groupXI	4.25	groupV	5.62
TMEM184B	groupXI	4.25	groupV	5.62
CSNK1E	groupXI	4.261	groupV	5.629
CSNK1E	groupXI	4.261	groupV	5.629
CSNK1E	groupXI	4.261	groupV	5.629
CSNK1E	groupXI	4.261	groupV	5.629
TNRC6B	groupXI	4.271	groupV	5.637
GUCY2C	groupXI	4.609	groupV	5.721
CSDC2	groupXI	4.634	groupV	5.735	groupV	5.735
ACO2	groupXI	4.644	groupV	5.74	groupV	5.74	groupV	5.74	groupV	5.74
TEF	groupXI	4.665	groupV	5.751	groupV	5.751
ZC3H7B	groupXI	4.67	groupV	5.762
RANGAP1	groupXI	4.683	groupV	5.77
UBTD1	groupVI	8.354	groupV	5.97	groupV	5.97
UBTD1	groupVI	8.354	groupV	5.97	groupV	5.97
ZDHHC16	groupVI	8.361	groupV	5.987	groupV	5.987
ZDHHC16	groupVI	8.361	groupV	5.987	groupV	5.987
SPAG9	groupXI	11.84	groupV	6.021
TOB1	groupXI	11.893	groupV	6.087
TOB1	groupXI	11.893	groupV	6.087
MKL1	groupXI	5.269	groupV	6.128
CDR2L	groupXI	12.843	groupV	6.164
ASB12	groupIV	15.22	groupV	6.71
SSTR2	groupXI	9.503	groupV	6.809	groupV	6.809
RAB26	groupXI	9.601	groupV	6.946	groupV	6.946
CENTA1	groupXI	9.631	groupV	7.023	groupV	7.023
RNPS1	groupXI	9.641	groupV	7.047	groupV	7.047
C10orf72	groupVI	8.168	groupV	7.543
ARHGAP22	groupVI	8.231	groupV	7.594
WFIKKN2	groupXI	11.922	groupV	7.786	groupV	7.786
ALDH18A1	groupVI	3.014	groupV	7.967
ALDH18A1	groupVI	3.014	groupV	7.967
NEUROD2	groupXI	6.152	groupV	7.994	groupV	7.994
STAC2	groupXI	6.085	groupV	8.032
KCNH4	groupXI	5.843	groupV	8.089
RAB5C	groupXI	5.87	groupV	8.117	groupV	8.117	groupV	8.117
ZNF385C	groupXI	5.977	groupV	8.151	groupV	8.168
DNAJC7	groupXI	6.001	groupV	8.171
ACLY	groupXI	6.019	groupV	8.182
KLHL11	groupXI	6.034	groupV	8.194
KLHL11	groupXI	6.034	groupV	8.194
NT5C3L	groupXI	6.039	groupV	8.197	groupV	8.197
FKBP10	groupXI	6.043	groupV	8.201	groupV	8.201	groupV	8.201
FKBP10	groupXI	6.043	groupV	8.201	groupV	8.201	groupV	8.201
ADAM11	groupXI	6.055	groupV	8.213
GJC1	groupXI	6.42	groupV	8.237
PHOSPHO1	groupXI	6.372	groupV	8.247
VAT1	groupXI	6.315	groupV	8.253
RND2	groupXI	6.292	groupV	8.262
ITGB3	groupXI	6.215	groupV	8.313	groupV	8.313
ITGB3	groupXI	6.215	groupV	8.313	groupV	8.313
HABP2	groupVI	3.64	groupV	8.375	groupV	8.375
HABP2	groupVI	3.64	groupV	8.375	groupV	8.375
ATRNL1	groupVI	15.048	groupV	8.512
GFRA1	groupVI	15.03	groupV	8.563	groupV	8.563
LGI1	groupVI	9.487	groupV	8.823	groupV	8.823
LGI1	groupVI	9.487	groupV	8.823	groupV	8.823
LGI1	groupVI	9.487	groupV	8.823	groupV	8.823
LRRC51	groupI	6.251	groupV	8.997	groupV	8.997
SVIL	groupIII	15.105	groupV	9.088	groupXI	6.71	groupXI	6.71
ZNF281	groupXI	6.792	groupV	9.138
MPP3	groupXI	6.833	groupV	9.197	groupV	9.197
MPP3	groupXI	6.833	groupV	9.197	groupV	9.197
ATXN7L3	groupXI	7.076	groupV	9.214	groupV	9.214
SLC4A1	groupXI	7.094	groupV	9.221	groupV	9.221
SLC4A1	groupXI	7.094	groupV	9.221	groupV	9.221
SLC4A1	groupXI	7.094	groupV	9.221	groupV	9.221
NGFR	groupXI	7.129	groupV	9.238
NXPH3	groupXI	7.218	groupV	9.275
NDUFA4	groupXI	7.346	groupV	9.295
FAM117A	groupXI	7.357	groupV	9.298
RUNDC3A	groupXI	7.365	groupV	9.306
WDR68	groupXI	7.497	groupV	9.329
PAQR4	groupXI	13.293	groupV	9.474	groupV	9.474
ATP2A1	groupXI	12.755	groupV	9.492
ATP2A1	groupXI	12.755	groupV	9.492
ATP2A1	groupXI	12.755	groupV	9.492
FAM57B	groupXI	16.152	groupV	9.586
FAM57B	groupXI	16.564	groupV	9.586
TAOK2	groupXI	16.177	groupV	9.602
CABP5	groupXI	12.485	groupV	9.619
ALDOA	groupXI	0.005	groupV	9.674	groupV	9.674
TRPM4	groupXI	0.497	groupV	9.813
BRSK1	groupXI	3.148	groupV	9.873
TNNT1	groupXI	3.244	groupV	9.901
KCNC3	groupXI	2.076	groupV	9.942	groupV	9.942
KCNC3	groupXI	2.076	groupV	9.942	groupV	9.942
KCNA7	groupXI	15.724	groupV	9.975	groupV	9.975	groupV	9.975
LRRC4B	groupXI	13.112	groupV	10.051
HS3ST2	groupXI	13.892	groupV	10.068
USP31	groupXI	13.861	groupV	10.081
ATP6V0C	groupXI	12.709	groupV	10.321
SPSB3	groupXI	12.705	groupV	10.348
ABLIM1	groupVI	3.651	groupV	10.358
ABLIM1	groupVI	3.651	groupV	10.358
ABLIM1	groupVI	3.651	groupV	10.358
KCNJ12	groupXI	12.606	groupV	10.622
EPS8L1	groupXI	12.536	groupV	10.68	groupV	10.68
SLC17A7	groupXI	12.553	groupV	10.699
SHANK1	groupXI	13.206	groupV	10.76
GPR30	groupXI	13.798	groupV	10.872
AQP8	groupXI	10.804	groupV	11.003
GRID2IP	groupXI	10.832	groupV	11.027
SEPX1	groupXI	10.897	groupV	11.091
C17orf39	groupXI	10.942	groupV	11.124
TOM1L2	groupXI	10.949	groupV	11.129	groupV	11.129
NPTX2	groupXI	11.168	groupV	11.257
NPTX2	groupXI	11.168	groupV	11.257
BAIAP2L1	groupXI	11.187	groupV	11.266
CYTH3	groupXI	10.461	groupV	11.347
UQCRC2	groupXI	10.422	groupV	11.376	groupV	11.376	groupV	11.376	groupV	11.376
FSCN2	groupXI	9.024	groupV	11.396
SLC16A6	groupXI	0.255	groupV	11.521	groupV	11.521
WIPI1	groupXI	0.265	groupV	11.53
WIPI1	groupXI	0.265	groupV	11.53
WIPI1	groupXI	0.265	groupV	11.53
PRKAR1A	groupXI	0.288	groupV	11.536
FER1L3	groupVI	9.5	groupV	11.563	groupV	11.563
FER1L3	groupVI	9.5	groupV	11.563	groupV	11.563
MYST2	groupXI	2.489	groupV	11.586
HLF	groupXI	15.232	groupV	12.044
PHYHIPL	groupVI	12.151	groupV	12.139
MINPP1	groupVI	10.882	groupV	12.221
TBC1D12	groupVI	14.289	groupV	12.236
HNRPLL	groupIX	18.412	groupVI	0.808	groupVI	0.808
NT5C2	groupIX	10.75	groupVI	0.866
NOP16	groupV	2.408	groupVI	1.042	groupVI	1.042	groupVII	25.536	groupVII	25.934
NOP16	groupV	2.408	groupVI	1.042	groupVI	1.042	groupVII	25.536	groupVII	25.934
NOP16	groupV	2.408	groupVI	1.042	groupVI	1.042	groupVII	25.536	groupVII	25.934
XPO1	groupIX	19.264	groupVI	1.377
INA	groupIX	10.749	groupVI	1.435
C14orf29	groupXV	11.722	groupVI	2.549
ALDH18A1	groupV	7.967	groupVI	3.014	groupVI	3.014
HABP2	groupV	8.375	groupVI	3.64	groupVI	3.64
HABP2	groupV	8.375	groupVI	3.64	groupVI	3.64
ABLIM1	groupV	10.358	groupVI	3.651	groupVI	3.651	groupVI	3.651
WBP1	groupIX	8.421	groupVI	3.735	groupXIV	5.563	groupXIV	5.563
FGF8	groupIX	10.835	groupVI	3.799	groupVI	3.799
SMAP1	groupIX	10.912	groupVI	4.114
GPR137B	groupIX	18.986	groupVI	4.831	groupVI	4.831	groupVI	4.831
NID1	groupIX	18.943	groupVI	4.838
TOMM20	groupIX	18.919	groupVI	4.966	groupVI	4.966
STRN	groupIX	18.834	groupVI	5.105
BTBD3	groupIX	18.828	groupVI	5.315
BTBD3	groupIX	18.828	groupVI	5.315
TMEM63B	groupIX	19.971	groupVI	5.899	groupVI	5.899
NRXN1	groupV	1.746	groupVI	6.584	groupVI	6.584	groupVI	6.584	groupVI	6.584
NRXN1	groupV	1.746	groupVI	6.584	groupVI	6.584	groupVI	6.584	groupVI	6.584
COL9A1	groupIX	19.545	groupVI	7.095
SAMD8	groupV	0.308	groupVI	7.928
SAMD8	groupV	0.308	groupVI	7.928
DUPD1	groupV	0.295	groupVI	7.937	groupVI	7.937
DUPD1	groupV	0.295	groupVI	7.937	groupVI	7.937
ADK	groupV	0.186	groupVI	7.94	groupVI	7.94	groupVI	7.94	groupVI	7.94
ADK	groupV	0.186	groupVI	7.94	groupVI	7.94	groupVI	7.94	groupVI	7.94
VCL	groupV	0.163	groupVI	7.952
VCL	groupV	0.163	groupVI	7.952
CHUK	groupV	4.833	groupVI	7.989	groupVI	7.989
CHUK	groupV	4.833	groupVI	7.989	groupVI	7.989
CXCL12	groupIX	14.245	groupVI	8.103	groupVI	8.103	groupVI	8.103
CXCL12	groupIX	14.245	groupVI	8.103	groupVI	8.103	groupVI	8.103
C10orf72	groupV	7.543	groupVI	8.168
ARHGAP22	groupV	7.594	groupVI	8.231
UBTD1	groupV	5.97	groupVI	8.354	groupVI	8.354
UBTD1	groupV	5.97	groupVI	8.354	groupVI	8.354
ZDHHC16	groupV	5.987	groupVI	8.361	groupVI	8.361
ZDHHC16	groupV	5.987	groupVI	8.361	groupVI	8.361
TRIM8	groupV	2.254	groupVI	8.38
LDB1	groupIX	11.03	groupVI	8.432	groupVI	8.432
KCNIP2	groupIX	10.996	groupVI	8.557	groupVI	8.557
BAPX1	groupIV	0.955	groupVI	8.826
CRTAC1	groupIX	14.866	groupVI	8.898
GOLGA7B	groupIX	14.873	groupVI	8.919
NFU1	groupXIII	12.123	groupVI	9.198	groupVI	9.198	groupVI	9.198	groupVI	9.198
NFU1	groupXIII	12.123	groupVI	9.198	groupVI	9.198	groupVI	9.198	groupVI	9.198
MAT1A	groupV	4.937	groupVI	9.28	groupVI	9.28
MAT1A	groupV	4.937	groupVI	9.28	groupVI	9.28
C10orf57	groupV	3.747	groupVI	9.291	groupVI	9.291
LZTS2	groupV	3.734	groupVI	9.323
SEMA4G	groupV	3.689	groupVI	9.368
TP53BP2	groupIX	19.022	groupVI	9.39
TP53BP2	groupIX	19.022	groupVI	9.39
LGI1	groupV	8.823	groupVI	9.487	groupVI	9.487	groupVI	9.487
LGI1	groupV	8.823	groupVI	9.487	groupVI	9.487	groupVI	9.487
FER1L3	groupV	11.563	groupVI	9.5	groupVI	9.5
FER1L3	groupV	11.563	groupVI	9.5	groupVI	9.5
PARG	groupV	1.072	groupVI	9.526
CHAT	groupV	1.052	groupVI	9.562
SLC18A3	groupV	1.049	groupVI	9.57
RGR	groupV	1.042	groupVI	9.578
LRRC21	groupV	1.036	groupVI	9.585
LRRC22	groupV	1.032	groupVI	9.59	groupVI	9.59
PCDH21	groupV	1.02	groupVI	9.598	groupVI	9.598
CHST3	groupV	1.008	groupVI	9.614
PAX2	groupV	0.901	groupVI	9.713	groupVI	9.713
PAX2	groupV	0.901	groupVI	9.713	groupVI	9.713
SCD	groupV	0.842	groupVI	9.801
SCD	groupV	0.842	groupVI	9.801
DNAJB12	groupV	0.838	groupVI	9.81	groupVI	9.81
DDIT4	groupV	0.834	groupVI	9.816
PPA1	groupV	0.783	groupVI	9.853
PPA1	groupV	0.783	groupVI	9.853
PPA1	groupV	0.783	groupVI	9.853
PPA1	groupV	0.783	groupVI	9.853
PPA1	groupV	0.783	groupVI	9.853
ZCCHC24	groupV	0.527	groupVI	9.982
ANXA11	groupV	0.521	groupVI	10.007	groupVI	10.007
ANXA11	groupV	0.521	groupVI	10.007	groupVI	10.007
KCNMA1	groupV	0.434	groupVI	10.053	groupVI	10.053	groupVI	10.053	groupVI	10.053	groupVI	10.053	groupVI	10.053
KCNMA1	groupV	0.434	groupVI	10.053	groupVI	10.053	groupVI	10.053	groupVI	10.053	groupVI	10.053	groupVI	10.053
KCNMA1	groupV	0.434	groupVI	10.053	groupVI	10.053	groupVI	10.053	groupVI	10.053	groupVI	10.053	groupVI	10.053
ZNF503	groupV	0.342	groupVI	10.349	groupVI	10.349	groupVI	10.349
COMTD1	groupV	0.319	groupVI	10.404
COMTD1	groupV	0.319	groupVI	10.404
GTPBP2	groupIX	19.014	groupVI	10.518
MINPP1	groupV	12.221	groupVI	10.882
SORCS3	groupIX	2.704	groupVI	11.1
SORCS3	groupIX	2.704	groupVI	11.1
ADD3	groupIX	14.078	groupVI	11.19	groupVI	11.19	groupVI	11.19
MXI1	groupIX	14.033	groupVI	11.211
ADRA2A	groupIX	13.895	groupVI	11.223	groupVI	11.223
BNIP3	groupXIV	3.252	groupVI	11.23	groupVI	11.23
BNIP3	groupXIV	3.252	groupVI	11.23	groupVI	11.23
PTPRE	groupV	1.626	groupVI	11.411
C10orf141	groupV	1.528	groupVI	11.477
C10orf141	groupV	1.528	groupVI	11.477
ADAM12	groupV	1.401	groupVI	11.549
ADAM12	groupV	1.401	groupVI	11.549
ZRANB1	groupV	1.281	groupVI	11.66
GPR26	groupV	1.146	groupVI	11.759
HMX3	groupV	1.107	groupVI	11.852
IKZF5	groupV	1.098	groupVI	11.87	groupVI	11.87
IKZF5	groupV	1.098	groupVI	11.87	groupVI	11.87
DACH1	groupXVI	2.687	groupVI	11.969
DACH1	groupXVI	2.687	groupVI	11.969
PHYHIPL	groupV	12.139	groupVI	12.151
PLEKHA1	groupXV	11.884	groupVI	12.821
SLC29A1	groupIX	20.232	groupVI	13.047	groupVI	13.047
AKT3	groupIX	19.295	groupVI	13.147
PPM1B	groupV	1.889	groupVI	13.446
PPM1B	groupV	1.889	groupVI	13.446
PLD5	groupIX	16.064	groupVI	13.757
PLD5	groupIX	16.064	groupVI	13.757
MYOZ1	groupV	2.05	groupVI	13.915
KCNH1	groupIX	18.321	groupVI	13.938
USP54	groupV	2.024	groupVI	14.002
TBC1D12	groupV	12.236	groupVI	14.289
SPTBN1	groupIX	20.018	groupVI	14.477	groupVI	14.477	groupVI	14.477
SPTBN1	groupIX	20.018	groupVI	14.477	groupVI	14.477	groupVI	14.477
GFRA1	groupV	8.563	groupVI	15.03
GFRA1	groupV	8.563	groupVI	15.03
ATRNL1	groupV	8.512	groupVI	15.048
PRKCE	groupV	1.913	groupVI	15.173
PRKCE	groupV	1.913	groupVI	15.173
PRKCE	groupV	1.913	groupVI	15.173
OPN4	groupV	1.991	groupVI	15.315
PDXK	groupXVI	13.936	groupVI	15.49
DUSP19	groupXVI	16.044	groupVI	15.545	groupVI	15.545
GJA5	groupXVI	8.399	groupVI	15.657
FSTL1	groupXVI	8.227	groupVI	15.665	groupVI	15.665	groupVI	15.665
FSTL1	groupXVI	8.227	groupVI	15.665	groupVI	15.665	groupVI	15.665
NAPB	groupXVIII	14.02	groupVI	15.685
PLCB1	groupXVIII	14.115	groupVI	15.694
CHRNA1	groupXVI	9.976	groupVI	16.132
CHRNA1	groupXVI	9.976	groupVI	16.132
CHRNA1	groupXVI	9.976	groupVI	16.132
CHRNA1	groupXVI	9.976	groupVI	16.132
CHRNA1	groupXVI	9.976	groupVI	16.132
CHRNA1	groupXVI	9.976	groupVI	16.132
KIAA1715	groupXVI	9.85	groupVI	16.144
TMEM41A	groupXVI	11.631	groupVI	16.265	groupVI	16.265
GPR155	groupXVI	9.982	groupVI	16.271
GPR155	groupXVI	9.982	groupVI	16.271
CNRIP1	groupIX	18.767	groupVI	16.438
KCNQ5	groupIX	9.9	groupVI	16.442
KCNQ5	groupIX	9.9	groupVI	16.442
PRPH2	groupV	2.546	groupVI	16.879
SH3GL2	groupIX	7.549	groupVII	0.086
ABCG2	groupIX	7.428	groupVII	0.196
ABCG2	groupIX	7.428	groupVII	0.196
RNF150	groupIX	7.306	groupVII	0.218
PPM1K	groupIX	7.421	groupVII	0.242
PPM1K	groupIX	7.421	groupVII	0.242
PPM1K	groupIX	7.421	groupVII	0.242
TMEM184C	groupIX	6.662	groupVII	0.348
DCLK2	groupIX	6.496	groupVII	0.354
DCLK2	groupIX	6.496	groupVII	0.354
CORO2A	groupIX	7.484	groupVII	0.406	groupVII	0.406
TRIM2	groupIX	5.365	groupVII	0.5
TRIM2	groupIX	5.365	groupVII	0.5
TMEM55B	groupIII	15.175	groupVII	1.393	groupVII	1.393
CBLN3	groupIII	2.854	groupVII	1.441	groupVII	1.441	groupVII	1.441
CYLD	groupII	17.849	groupVII	1.475
CYLD	groupII	17.849	groupVII	1.475
TOX4	groupIII	2.878	groupVII	1.517
TOX4	groupIII	2.878	groupVII	1.517
VANGL2	groupIII	15.861	groupVII	2.074
VANGL2	groupIII	15.861	groupVII	2.074
KCNJ10	groupIII	15.771	groupVII	2.243
KCNJ10	groupIII	15.771	groupVII	2.243
CDA	groupXVII	6.774	groupVII	3.082
CDA	groupXVII	6.774	groupVII	3.082
CCKAR	groupI	21.005	groupVII	3.217	groupXVI	8.127
CPZ	groupIX	11.321	groupVII	4.42
CPZ	groupIX	11.321	groupVII	4.42
ADRA2C	groupIX	11.25	groupVII	4.473
DTX4	groupIX	3.038	groupVII	4.558
DTX4	groupIX	3.038	groupVII	4.558
CLDND1	groupIX	8.557	groupVII	4.594
SGCZ	groupIX	13.316	groupVII	4.857
DCTN6	groupIX	0.066	groupVII	4.88	groupVII	4.88
DCTN6	groupIX	0.066	groupVII	4.88	groupVII	4.88
FABP2	groupIX	8.658	groupVII	4.923
TYRP1	groupIX	0.264	groupVII	5.57	groupVII	5.57
TYRP1	groupIX	0.264	groupVII	5.57	groupVII	5.57
PTPRD	groupIX	0.393	groupVII	5.879	groupVII	5.879
USP53	groupIX	8.67	groupVII	6.051
USP53	groupIX	8.67	groupVII	6.051
MYOZ2	groupIX	8.679	groupVII	6.073
MYOZ2	groupIX	8.679	groupVII	6.073
DHX15	groupIX	8.709	groupVII	6.552	groupVII	6.552	groupVII	6.552
CCDC149	groupIX	8.721	groupVII	6.584
LGI2	groupIX	8.727	groupVII	6.598	groupVII	6.598
LGI2	groupIX	8.727	groupVII	6.598	groupVII	6.598
SLC24A2	groupIX	13.673	groupVII	6.624
PROX2	groupXVIII	10.377	groupVII	7.491
TDRD7	groupIX	13.565	groupVII	8.13
GPR44	groupIX	12.167	groupVII	9.008	groupVII	9.012
AKT2	groupI	3.039	groupVII	10.457
ALCAM	groupI	10.881	groupVII	10.69
ALCAM	groupI	10.881	groupVII	10.69
ZPLD1	groupI	10.94	groupVII	10.761
PICALM	groupI	10.95	groupVII	10.804
HSPA8	groupI	10.989	groupVII	11.13
LIM2	groupI	10.994	groupVII	11.161	groupVIII	10.361	groupX	7.466	groupXX	13.904
SERPINH1	groupI	3.124	groupVII	12.212
GDPD5	groupI	3.091	groupVII	12.22	groupVII	12.22
GDPD5	groupI	3.091	groupVII	12.22	groupVII	12.22
HNRNPL	groupI	15.681	groupVII	12.607
SLC8A2	groupI	15.647	groupVII	12.619	groupVII	12.619
CKM	groupI	15.913	groupVII	12.659
CKM	groupI	15.913	groupVII	12.659
EXOC3L2	groupI	0.042	groupVII	12.71
CAPNS1	groupI	18.046	groupVII	12.75
VPS26B	groupI	11.091	groupVII	12.903
JAM3	groupI	11.097	groupVII	12.915
DSCAM	groupI	4.322	groupVII	13.116
SLC37A4	groupI	4.119	groupVII	13.226	groupVII	13.226
PRKRIR	groupI	10.86	groupVII	13.295
MED13	groupI	10.822	groupVII	14.014
RPS6KB1	groupI	4.486	groupVII	14.108
RPS6KB1	groupI	4.486	groupVII	14.108
CLTC	groupI	4.094	groupVII	14.184
CAMKK1	groupI	12.362	groupVII	14.464
CAMKK1	groupI	12.362	groupVII	14.464
YWHAG	groupI	12.349	groupVII	14.604
BZRAP1	groupI	12.345	groupVII	14.659
FLOT2	groupI	17.361	groupVII	14.92	groupVII	14.92
FLOT2	groupI	17.361	groupVII	14.92	groupVII	14.92
FLOT2	groupI	17.361	groupVII	14.92	groupVII	14.92
C17orf63	groupI	17.372	groupVII	14.965
FLRT1	groupIV	5.144	groupVII	15.406
ROM1	groupIV	5.04	groupVII	15.435
DUSP10	groupXVIII	9.834	groupVII	15.515
KSR1	groupI	19.599	groupVII	16.1
MYO18A	groupI	19.641	groupVII	16.143
PPM1D	groupI	18.501	groupVII	16.397
ROBO1	groupI	12.735	groupVII	16.43	groupVII	16.43
HRH2	groupIV	9.587	groupVII	16.872	groupVII	16.872
KCNIP1	groupIV	9.559	groupVII	16.889
GLRA4	groupIV	7.448	groupVII	17.036	groupVII	17.036
MSN	groupIV	15.199	groupVII	17.153
FAM46D	groupIV	15.681	groupVII	17.255
FAM46D	groupIV	15.681	groupVII	17.255
PLS3	groupIV	17.791	groupVII	17.278
ITPKC	groupI	9.807	groupVII	17.316	groupVII	17.316
KCNK13	groupXVIII	2.031	groupVII	17.321
KCNK13	groupXVIII	2.031	groupVII	17.321
RTN2	groupI	9.346	groupVII	17.331
PVRL3	groupI	12.47	groupVII	17.346	groupVII	17.346
PVRL3	groupI	12.47	groupVII	17.346	groupVII	17.346
GJD2	groupI	1.946	groupVII	17.393
MPZL2	groupI	2.293	groupVII	17.434
SCN4B	groupI	5.358	groupVII	17.447
GRLF1	groupI	9.247	groupVII	17.506
MYO1C	groupI	1.353	groupVII	17.522
STAG2	groupIV	15.071	groupVII	17.543
STAG2	groupIV	15.071	groupVII	17.543
GRIA3	groupIV	12.701	groupVII	17.58	groupVII	17.58	groupVII	17.58
GRIA3	groupIV	12.701	groupVII	17.58	groupVII	17.58	groupVII	17.58
NLGN3	groupIV	12.5	groupVII	17.66	groupVII	17.66
NLGN3	groupIV	12.5	groupVII	17.66	groupVII	17.66
NLGN3	groupIV	12.5	groupVII	17.66	groupVII	17.66
PLP1	groupIV	12.473	groupVII	17.673	groupVII	17.673	groupVII	17.673
PLP1	groupIV	12.473	groupVII	17.673	groupVII	17.673	groupVII	17.673
P2RY5	groupI	14.342	groupVII	17.759
RRM1	groupI	9.592	groupVII	17.773
RRM1	groupI	9.592	groupVII	17.773
CNKSR2	groupXXI	11.313	groupVII	17.795
ABCG4	groupI	1.176	groupVII	18.133
PHLDB1	groupI	0.959	groupVII	18.181
BCO2	groupI	1.054	groupVII	18.287	groupVII	18.287	groupVII	18.287	groupXIII	11.648	groupXIII	11.648	groupXIII	11.648
FOXO1A	groupI	14.22	groupVII	18.393
GRK1	groupII	7.743	groupVII	18.426	groupXVI	7.497
CPEB4	groupIV	13.917	groupVII	18.445	groupVII	18.445
CPEB4	groupIV	13.917	groupVII	18.445	groupVII	18.445
CPEB4	groupIV	13.917	groupVII	18.445	groupVII	18.445
CPEB4	groupIV	13.917	groupVII	18.445	groupVII	18.445
FHL1	groupIV	6.211	groupVII	18.528	groupVII	18.528
FHL1	groupIV	6.211	groupVII	18.528	groupVII	18.528
FHL1	groupIV	6.211	groupVII	18.528	groupVII	18.528
FHL1	groupIV	6.211	groupVII	18.528	groupVII	18.528
SLC9A6	groupIV	6.224	groupVII	18.539
ARR3	groupIV	5.743	groupVII	18.67	groupVII	18.67
ARR3	groupIV	5.743	groupVII	18.67	groupVII	18.67
MCF2	groupIV	5.872	groupVII	18.679
F9	groupIV	5.886	groupVII	18.693	groupVII	18.693
F9	groupIV	5.886	groupVII	18.693	groupVII	18.693
AFAP1L1	groupIV	14.298	groupVII	18.718
AFAP1L1	groupIV	14.298	groupVII	18.718
ABLIM3	groupIV	14.22	groupVII	18.731
ABLIM3	groupIV	14.22	groupVII	18.731
ADRB2	groupIV	14.18	groupVII	18.77
BNIP1	groupIV	13.976	groupVII	18.949
CLINT1	groupIV	14.058	groupVII	19.001
VTN	groupI	7.563	groupVII	19.071	groupVII	19.071
VTN	groupI	7.563	groupVII	19.071	groupVII	19.071
SLC13A2	groupI	7.578	groupVII	19.078
UNC119	groupI	7.597	groupVII	19.085
GOSR1	groupI	7.634	groupVII	19.1
GOSR1	groupI	7.634	groupVII	19.1
TUSC5	groupI	7.652	groupVII	19.107
TLCD2	groupI	7.509	groupVII	19.129
TLCD2	groupI	7.509	groupVII	19.129
TLCD2	groupI	7.509	groupVII	19.129
FBXO40	groupI	15.017	groupVII	19.132	groupVII	19.137	groupVII	19.137
KIAA0664	groupI	7.481	groupVII	19.15
GBAS	groupI	7.944	groupVII	19.246
WBSCR27	groupXX	0.429	groupVII	19.317
CALN1	groupI	16.396	groupVII	19.357
TAOK1	groupI	11.608	groupVII	19.456
RPA1	groupI	11.905	groupVII	19.608
RPA1	groupI	11.905	groupVII	19.608
B3GALTL	groupI	13.251	groupVII	19.866	groupVII	19.866
STARD13	groupI	13.419	groupVII	20.033
STARD13	groupI	13.419	groupVII	20.033
NBEA	groupI	13.479	groupVII	20.055	groupVII	20.055
SPG20	groupI	13.626	groupVII	20.151
SPG20	groupI	13.626	groupVII	20.151
DCAMKL1	groupI	13.609	groupVII	20.165	groupVII	20.165
TRPC4	groupI	13.664	groupVII	20.27	groupVII	20.27
TRPC4	groupI	13.664	groupVII	20.27	groupVII	20.27
FREM2	groupI	13.68	groupVII	20.327	groupVII	20.327
TRIM3	groupI	13.725	groupVII	20.38	groupVII	20.38
TRIM3	groupI	13.725	groupVII	20.38	groupVII	20.38
ARFIP2	groupI	13.751	groupVII	20.409
TIAM1	groupI	13.903	groupVII	20.635
TIAM1	groupI	13.903	groupVII	20.635
GRIK1	groupI	13.944	groupVII	20.675	groupVII	20.675	groupVII	20.675	groupVII	20.675
GRIK1	groupI	13.944	groupVII	20.675	groupVII	20.675	groupVII	20.675	groupVII	20.675
GRIK1	groupI	13.944	groupVII	20.675	groupVII	20.675	groupVII	20.675	groupVII	20.675
RAB38	groupI	6.375	groupVII	20.714
GRM5	groupI	6.316	groupVII	20.722	groupVII	20.722
TYR	groupI	6.301	groupVII	20.738
TYR	groupI	6.301	groupVII	20.738
ILK	groupI	12.527	groupVII	20.872	groupVII	20.872
STOML3	groupI	14.213	groupVII	20.915	groupVII	20.915
KIAA0774	groupI	14.207	groupVII	20.921
SLC7A1	groupI	14.181	groupVII	20.956	groupVII	20.956
SLC7A1	groupI	14.181	groupVII	20.956	groupVII	20.956
CADM2	groupI	13.985	groupVII	21.23	groupVII	21.23	groupVII	21.23
SLC43A2	groupI	1.369	groupVII	21.333
PITPNA	groupI	1.386	groupVII	21.345
PITPNA	groupI	1.386	groupVII	21.345
PITPNA	groupI	1.386	groupVII	21.345
SKIP	groupI	1.395	groupVII	21.357	groupVII	21.357
SKIP	groupI	1.395	groupVII	21.357	groupVII	21.357
ALDOC	groupI	12.132	groupVII	21.522
ALDOC	groupI	12.132	groupVII	21.522
TRPC6	groupI	14.81	groupVII	21.581
TRPC6	groupI	14.81	groupVII	21.581
PVRL1	groupI	15.123	groupVII	21.615
PVRL1	groupI	15.123	groupVII	21.615
PVRL1	groupI	15.123	groupVII	21.615
LAYN	groupI	8.607	groupVII	21.654
LAYN	groupI	8.607	groupVII	21.654
NRG2	groupIV	16.246	groupVII	21.885
PURA	groupIV	16.241	groupVII	21.946
RYR1	groupI	16.634	groupVII	22.077
ZDHHC20	groupXXI	5.993	groupVII	22.183
PCYT1B	groupXXI	5.966	groupVII	22.189
PCYT1B	groupXXI	5.966	groupVII	22.189
ZDHHC23	groupXXI	7.755	groupVII	22.247
ATP6V1A	groupXXI	7.736	groupVII	22.252	groupVII	22.252
WASF3	groupXXI	7.605	groupVII	22.259
MSX2	groupIV	13.906	groupVII	22.853
DRD1	groupIV	13.89	groupVII	22.923
KCTD16	groupIV	11.89	groupVII	23.08
NR3C1	groupIV	11.869	groupVII	23.165	groupVII	23.165
HSPA4	groupIV	11.848	groupVII	23.345	groupVII	23.345
GABRA6	groupIV	11.818	groupVII	23.71
GABRB2	groupIV	11.791	groupVII	23.736
GABRB2	groupIV	11.791	groupVII	23.736
HEPACAM	groupI	8.398	groupVII	24.11
HEPACAM	groupI	8.398	groupVII	24.11
TMEM120A	groupI	5.938	groupVII	24.118
ZBTB16	groupI	11.383	groupVII	24.255
ZBTB16	groupI	11.383	groupVII	24.255
NCAM1	groupI	11.345	groupVII	24.388
NCAM1	groupI	11.345	groupVII	24.388
CADM1	groupI	11.198	groupVII	24.866
SC5DL	groupXIX	19.641	groupVII	24.889	groupVII	24.889
TBCEL	groupI	0.846	groupVII	24.894	groupVII	24.894
TBCEL	groupI	0.846	groupVII	24.894	groupVII	24.894
CRK	groupI	1.315	groupVII	24.974
GRIA4	groupI	6.642	groupVII	24.994	groupVII	24.994	groupVII	24.994	groupVII	24.994
GRIA4	groupI	6.642	groupVII	24.994	groupVII	24.994	groupVII	24.994	groupVII	24.994
[truncated: 2,438 more rows]
